# Supplementary material for: A rational pre-catalyst design for bis-phosphine mono-oxide palladium catalyzed reactions
Source: Chem Sci. 2017 Jan 19;8(4):2841–51. doi: 10.1039/c6sc05472b (PMC5427683; doi:10.1039/c6sc05472b)
Supplement: Supplementary file 2 [file SC-008-C6SC05472B-s002.cif]

# Electronic Supplementary Material (ESI) for Chemical Science.
# This journal is © The Royal Society of Chemistry 2017

####################################################################### 
# 
# This file contains crystal structure data downloaded from the 
# Cambridge Structural Database (CSD) hosted by the Cambridge 
# Crystallographic Data Centre (CCDC).
# 
# Full information about CCDC data access policies and citation 
# guidelines are available at http://www.ccdc.cam.ac.uk/access/V1 
# 
# Audit and citation data items may have been added by the CCDC. 
# Please retain this information to preserve the provenance of 
# this file and to allow appropriate attribution of the data. 
# 
#######################################################################

data_mdk052
_database_code_depnum_ccdc_archive 'CCDC 1512973'
_audit_update_record             
;
2016-10-28 deposited with the CCDC.
2017-01-19 downloaded from the CCDC.
;

_audit_creation_method           SHELXL-2014/7
_shelx_SHELXL_version_number     2014/7
_chemical_name_systematic        ?
_chemical_name_common            ?
_chemical_melting_point          ?
_chemical_formula_moiety         'C39 H42 Br Cl2 N3 O2 P2 Pd, C7 H8'
_chemical_formula_sum            'C46 H50 Br Cl2 N3 O2 P2 Pd'
_chemical_formula_weight         996.04

loop_
_atom_type_symbol
_atom_type_description
_atom_type_scat_dispersion_real
_atom_type_scat_dispersion_imag
_atom_type_scat_source
C C 0.0181 0.0091 'International Tables Vol C Tables 4.2.6.8 and 6.1.1.4'
H H 0.0000 0.0000 'International Tables Vol C Tables 4.2.6.8 and 6.1.1.4'
N N 0.0311 0.0180 'International Tables Vol C Tables 4.2.6.8 and 6.1.1.4'
O O 0.0492 0.0322 'International Tables Vol C Tables 4.2.6.8 and 6.1.1.4'
P P 0.2955 0.4335 'International Tables Vol C Tables 4.2.6.8 and 6.1.1.4'
Cl Cl 0.3639 0.7018 'International Tables Vol C Tables 4.2.6.8 and 6.1.1.4'
Br Br -0.6763 1.2805 'International Tables Vol C Tables 4.2.6.8 and 6.1.1.4'
Pd Pd 0.1215 3.9337 'International Tables Vol C Tables 4.2.6.8 and 6.1.1.4'

_space_group_crystal_system      orthorhombic
_space_group_IT_number           19
_space_group_name_H-M_alt        'P 21 21 21'
_space_group_name_Hall           'P 2ac 2ab'

_shelx_space_group_comment       
; 
The symmetry employed for this shelxl refinement is uniquely defined 
by the following loop, which should always be used as a source of 
symmetry information in preference to the above space-group names. 
They are only intended as comments. 
;

loop_
_space_group_symop_operation_xyz
'x, y, z'
'x+1/2, -y+1/2, -z'
'-x, y+1/2, -z+1/2'
'-x+1/2, -y, z+1/2'

_cell_length_a                   12.7416(3)
_cell_length_b                   15.3629(4)
_cell_length_c                   22.5851(6)
_cell_angle_alpha                90
_cell_angle_beta                 90
_cell_angle_gamma                90
_cell_volume                     4420.99(19)
_cell_formula_units_Z            4
_cell_measurement_temperature    100(2)
_cell_measurement_reflns_used    9681
_cell_measurement_theta_min      3.48
_cell_measurement_theta_max      67.20

_exptl_crystal_description       Cut
_exptl_crystal_colour            yellow
_exptl_crystal_density_meas      ?
_exptl_crystal_density_method    ?
_exptl_crystal_density_diffrn    1.496
_exptl_crystal_F_000             2032
_exptl_crystal_size_max          0.200
_exptl_crystal_size_mid          0.150
_exptl_crystal_size_min          0.040
_exptl_absorpt_coefficient_mu    6.563
_shelx_estimated_absorpt_T_min   0.354
_shelx_estimated_absorpt_T_max   0.779
_exptl_absorpt_correction_type   multi-scan
_exptl_absorpt_correction_T_min  0.5841
_exptl_absorpt_correction_T_max  0.7691
_exptl_absorpt_process_details   
; 
(SADABS; Sheldrick, 2003) 
;
_diffrn_ambient_temperature      100(2)
_diffrn_radiation_wavelength     1.54178
_diffrn_radiation_type           CuK\a
_diffrn_source                   'sealed-tube microsource X-ray generator'
_diffrn_measurement_device_type  'Bruker APEX-II CCD'
_diffrn_measurement_method       '\f and \w scans'
_diffrn_reflns_number            28240
_diffrn_reflns_av_unetI/netI     0.0332
_diffrn_reflns_av_R_equivalents  0.0379
_diffrn_reflns_limit_h_min       -14
_diffrn_reflns_limit_h_max       15
_diffrn_reflns_limit_k_min       -18
_diffrn_reflns_limit_k_max       15
_diffrn_reflns_limit_l_min       -19
_diffrn_reflns_limit_l_max       26
_diffrn_reflns_theta_min         3.479
_diffrn_reflns_theta_max         67.195
_diffrn_reflns_theta_full        67.195
_diffrn_measured_fraction_theta_max 0.995
_diffrn_measured_fraction_theta_full 0.995
_diffrn_reflns_Laue_measured_fraction_max 0.995
_diffrn_reflns_Laue_measured_fraction_full 0.995
_diffrn_reflns_point_group_measured_fraction_max 0.990
_diffrn_reflns_point_group_measured_fraction_full 0.990
_reflns_number_total             7828
_reflns_number_gt                7638
_reflns_threshold_expression     'I > 2\s(I)'
_reflns_Friedel_coverage         0.786
_reflns_Friedel_fraction_max     0.983
_reflns_Friedel_fraction_full    0.983

_reflns_special_details          
; 
 Reflections were merged by SHELXL according to the crystal 
 class for the calculation of statistics and refinement. 
  
 _reflns_Friedel_fraction is defined as the number of unique 
 Friedel pairs measured divided by the number that would be 
 possible theoretically, ignoring centric projections and 
 systematic absences. 
;

_computing_data_collection       'Bruker APEX2'
_computing_cell_refinement       'Bruker SAINT'
_computing_data_reduction        'Bruker SAINT'
_computing_structure_solution    'SHELXS-97 (Sheldrick 2008)'
_computing_structure_refinement  'SHELXL-2014/7 (Sheldrick, 2014)'
_computing_molecular_graphics    'Bruker SHELXTL'
_computing_publication_material  'Bruker SHELXTL'
_refine_special_details          ?
_refine_ls_structure_factor_coef Fsqd
_refine_ls_matrix_type           full
_refine_ls_weighting_scheme      calc
_refine_ls_weighting_details     
'w=1/[\s^2^(Fo^2^)+(0.0204P)^2^+1.7694P] where P=(Fo^2^+2Fc^2^)/3'
_atom_sites_solution_primary     direct
_atom_sites_solution_secondary   diffmap
_atom_sites_solution_hydrogens   geom
_refine_ls_hydrogen_treatment    constr
_refine_ls_extinction_method     none
_refine_ls_extinction_coef       ?
_refine_ls_abs_structure_details 
; 
 Flack x determined using 3296 quotients [(I+)-(I-)]/[(I+)+(I-)] 
 (Parsons, Flack and Wagner, Acta Cryst. B69 (2013) 249-259). 
;
_refine_ls_abs_structure_Flack   -0.021(3)
_chemical_absolute_configuration ad
_refine_ls_number_reflns         7828
_refine_ls_number_parameters     588
_refine_ls_number_restraints     96
_refine_ls_R_factor_all          0.0214
_refine_ls_R_factor_gt           0.0205
_refine_ls_wR_factor_ref         0.0511
_refine_ls_wR_factor_gt          0.0506
_refine_ls_goodness_of_fit_ref   1.044
_refine_ls_restrained_S_all      1.039
_refine_ls_shift/su_max          0.001
_refine_ls_shift/su_mean         0.000

loop_
_atom_site_label
_atom_site_type_symbol
_atom_site_fract_x
_atom_site_fract_y
_atom_site_fract_z
_atom_site_U_iso_or_equiv
_atom_site_adp_type
_atom_site_occupancy
_atom_site_site_symmetry_order
_atom_site_calc_flag
_atom_site_refinement_flags_posn
_atom_site_refinement_flags_adp
_atom_site_refinement_flags_occupancy
_atom_site_disorder_assembly
_atom_site_disorder_group
Pd1 Pd 0.85105(2) 0.18758(2) 0.14641(2) 0.01272(6) Uani 1 1 d . . . . .
Br1 Br 1.00777(3) 0.20396(2) 0.07913(2) 0.01788(8) Uani 1 1 d . . . . .
Cl1 Cl 1.29122(7) 0.16732(6) 0.44134(4) 0.02521(19) Uani 1 1 d . . . . .
Cl2 Cl 0.49795(7) 0.12378(7) 0.35103(4) 0.0328(2) Uani 1 1 d . . . . .
C1 C 1.0116(3) 0.2213(2) 0.37125(14) 0.0186(7) Uani 1 1 d . . . . .
H1A H 0.9492 0.2505 0.3829 0.022 Uiso 1 1 calc R U . . .
C2 C 1.0939(3) 0.2152(2) 0.41078(15) 0.0208(7) Uani 1 1 d . . . . .
H2A H 1.0879 0.2387 0.4496 0.025 Uiso 1 1 calc R U . . .
C3 C 1.1855(3) 0.1741(2) 0.39279(15) 0.0187(7) Uani 1 1 d . . . . .
C4 C 1.1958(3) 0.1376(2) 0.33711(15) 0.0180(7) Uani 1 1 d . . . . .
H4A H 1.2594 0.1103 0.3253 0.022 Uiso 1 1 calc R U . . .
C4A C 1.1111(3) 0.1421(2) 0.29913(14) 0.0160(7) Uani 1 1 d . . . . .
O5 O 1.12264(18) 0.10534(16) 0.24464(10) 0.0175(5) Uani 1 1 d . . . . .
C6 C 1.0276(3) 0.0873(2) 0.21271(15) 0.0162(7) Uani 1 1 d . . . . .
H6A H 1.0466 0.0820 0.1699 0.019 Uiso 1 1 calc R U . . .
N7 N 0.9498(2) 0.15723(19) 0.21775(12) 0.0151(6) Uani 1 1 d . . . . .
C7A C 0.7364(3) 0.1684(2) 0.20569(14) 0.0159(7) Uani 1 1 d . . . . .
C8 C 0.6556(3) 0.1082(2) 0.19853(15) 0.0191(7) Uani 1 1 d . . . . .
H8A H 0.6494 0.0774 0.1622 0.023 Uiso 1 1 calc R U . . .
C9 C 0.5842(3) 0.0924(3) 0.24359(16) 0.0224(8) Uani 1 1 d . . . . .
H9A H 0.5301 0.0505 0.2387 0.027 Uiso 1 1 calc R U . . .
C10 C 0.5932(3) 0.1389(3) 0.29588(16) 0.0218(8) Uani 1 1 d . . . . .
C11 C 0.6742(3) 0.1960(2) 0.30558(14) 0.0189(7) Uani 1 1 d . . . . .
H11A H 0.6797 0.2263 0.3421 0.023 Uiso 1 1 calc R U . . .
C11A C 0.7484(3) 0.2089(2) 0.26104(14) 0.0156(7) Uani 1 1 d . . . . .
C12 C 0.8484(3) 0.2587(2) 0.27432(14) 0.0169(7) Uani 1 1 d . . . . .
H12A H 0.8556 0.3082 0.2466 0.020 Uiso 1 1 calc R U . . .
H12B H 0.8460 0.2820 0.3152 0.020 Uiso 1 1 calc R U . . .
C12A C 0.9408(3) 0.1977(2) 0.26767(14) 0.0151(7) Uani 1 1 d . . . . .
C12B C 1.0179(3) 0.1856(2) 0.31444(14) 0.0156(6) Uani 1 1 d . . . . .
C13 C 0.9766(3) 0.0022(2) 0.23120(15) 0.0161(7) Uani 1 1 d . . . . .
C14 C 0.8964(3) -0.0307(3) 0.19577(17) 0.0236(8) Uani 1 1 d . . . . .
H14A H 0.8780 -0.0018 0.1601 0.028 Uiso 1 1 calc R U . . .
C15 C 0.8432(3) -0.1055(2) 0.21241(18) 0.0281(8) Uani 1 1 d . . . . .
H15A H 0.7886 -0.1276 0.1880 0.034 Uiso 1 1 calc R U . . .
C16 C 0.8695(3) -0.1483(2) 0.26461(17) 0.0252(8) Uani 1 1 d . . . . .
H16A H 0.8322 -0.1991 0.2762 0.030 Uiso 1 1 calc R U . . .
C17 C 0.9499(3) -0.1167(2) 0.29948(16) 0.0228(8) Uani 1 1 d . . . . .
H17A H 0.9689 -0.1465 0.3348 0.027 Uiso 1 1 calc R U . . .
C18 C 1.0032(3) -0.0414(2) 0.28306(15) 0.0187(7) Uani 1 1 d . . . . .
H18A H 1.0580 -0.0197 0.3074 0.022 Uiso 1 1 calc R U . . .
P1L P 0.73795(6) 0.24080(5) 0.07787(4) 0.01295(16) Uani 1 1 d . . . . .
C1L C 0.7283(3) 0.3624(2) 0.08459(15) 0.0162(7) Uani 1 1 d . . . . .
C2L C 0.8342(3) 0.4054(2) 0.07236(16) 0.0206(7) Uani 1 1 d . . . . .
H2LA H 0.8889 0.3762 0.0954 0.031 Uiso 1 1 calc R U . . .
H2LB H 0.8310 0.4670 0.0837 0.031 Uiso 1 1 calc R U . . .
H2LC H 0.8506 0.4008 0.0301 0.031 Uiso 1 1 calc R U . . .
C3L C 0.6979(3) 0.3792(2) 0.14987(15) 0.0219(7) Uani 1 1 d . . . . .
H3LA H 0.7570 0.3639 0.1756 0.033 Uiso 1 1 calc R U . . .
H3LB H 0.6368 0.3436 0.1603 0.033 Uiso 1 1 calc R U . . .
H3LC H 0.6806 0.4409 0.1551 0.033 Uiso 1 1 calc R U . . .
C4L C 0.6432(3) 0.4027(2) 0.04541(15) 0.0195(7) Uani 1 1 d . . . . .
H4LA H 0.5744 0.3797 0.0569 0.029 Uiso 1 1 calc R U . . .
H4LB H 0.6571 0.3882 0.0039 0.029 Uiso 1 1 calc R U . . .
H4LC H 0.6436 0.4661 0.0503 0.029 Uiso 1 1 calc R U . . .
C5L C 0.6022(2) 0.2047(2) 0.07605(14) 0.0172(7) Uani 1 1 d . . . . .
H5LA H 0.5664 0.2235 0.1123 0.026 Uiso 1 1 calc R U . . .
H5LB H 0.6000 0.1410 0.0733 0.026 Uiso 1 1 calc R U . . .
H5LC H 0.5669 0.2300 0.0416 0.026 Uiso 1 1 calc R U . . .
P2L P 0.78600(7) 0.02643(6) 0.01583(4) 0.01523(17) Uani 1 1 d . . . . .
O1L O 0.7477(2) 0.03312(16) 0.07784(10) 0.0203(5) Uani 1 1 d . . . . .
C6L C 0.6919(3) -0.0349(2) -0.03038(16) 0.0197(7) Uani 1 1 d . . . . .
C7L C 0.7197(3) -0.0414(3) -0.09657(16) 0.0274(9) Uani 1 1 d . . . . .
H7LA H 0.7913 -0.0637 -0.1009 0.041 Uiso 1 1 calc R U . . .
H7LB H 0.7149 0.0163 -0.1148 0.041 Uiso 1 1 calc R U . . .
H7LC H 0.6705 -0.0811 -0.1162 0.041 Uiso 1 1 calc R U . . .
C8L C 0.6889(3) -0.1265(2) -0.00379(18) 0.0281(9) Uani 1 1 d . . . . .
H8LA H 0.7529 -0.1579 -0.0147 0.042 Uiso 1 1 calc R U . . .
H8LB H 0.6276 -0.1578 -0.0190 0.042 Uiso 1 1 calc R U . . .
H8LC H 0.6842 -0.1224 0.0394 0.042 Uiso 1 1 calc R U . . .
C9L C 0.5843(3) 0.0084(3) -0.02375(18) 0.0280(9) Uani 1 1 d . . . . .
H9LA H 0.5866 0.0669 -0.0410 0.042 Uiso 1 1 calc R U . . .
H9LB H 0.5662 0.0125 0.0183 0.042 Uiso 1 1 calc R U . . .
H9LC H 0.5313 -0.0265 -0.0443 0.042 Uiso 1 1 calc R U . . .
C10L C 0.9130(3) -0.0245(2) 0.01019(16) 0.0217(8) Uani 1 1 d . . . . .
H10A H 0.9296 -0.0351 -0.0316 0.033 Uiso 1 1 calc R U . . .
H10B H 0.9123 -0.0800 0.0316 0.033 Uiso 1 1 calc R U . . .
H10C H 0.9663 0.0139 0.0275 0.033 Uiso 1 1 calc R U . . .
C11L C 0.7793(2) 0.2171(2) 0.00047(13) 0.0137(6) Uani 1 1 d . . . . .
C12L C 0.8044(3) 0.1311(2) -0.02076(14) 0.0143(7) Uani 1 1 d . . . . .
N13L N 0.8436(2) 0.11888(18) -0.07468(12) 0.0168(6) Uani 1 1 d . . . . .
C14L C 0.8526(3) 0.1891(2) -0.11113(13) 0.0158(6) Uani 1 1 d . . . . .
C15L C 0.8916(3) 0.1777(3) -0.16934(15) 0.0217(8) Uani 1 1 d . . . . .
H15B H 0.9151 0.1223 -0.1823 0.026 Uiso 1 1 calc R U . . .
C16L C 0.8948(3) 0.2479(3) -0.20653(16) 0.0241(8) Uani 1 1 d . . . . .
H16B H 0.9206 0.2409 -0.2457 0.029 Uiso 1 1 calc R U . . .
C17L C 0.8604(3) 0.3302(2) -0.18763(15) 0.0239(8) Uani 1 1 d . . . . .
H17B H 0.8618 0.3777 -0.2145 0.029 Uiso 1 1 calc R U . . .
C18L C 0.8248(3) 0.3431(2) -0.13094(15) 0.0225(8) Uani 1 1 d . . . . .
H18B H 0.8026 0.3992 -0.1184 0.027 Uiso 1 1 calc R U . . .
C19L C 0.8215(2) 0.2720(2) -0.09152(14) 0.0164(7) Uani 1 1 d . . . . .
N20L N 0.7875(2) 0.28511(18) -0.03451(12) 0.0159(6) Uani 1 1 d . . . . .
C1T C 1.2323(7) 0.0780(6) 0.6214(5) 0.028(2) Uani 0.557(9) 1 d D U P A 1
C2T C 1.1530(10) 0.1053(9) 0.5834(6) 0.029(3) Uani 0.557(9) 1 d D U P A 1
H2TA H 1.1682 0.1144 0.5427 0.035 Uiso 0.557(9) 1 calc R U P A 1
C3T C 1.0519(8) 0.1195(7) 0.6041(4) 0.043(2) Uani 0.557(9) 1 d D U P A 1
H3TA H 0.9985 0.1383 0.5777 0.051 Uiso 0.557(9) 1 calc R U P A 1
C4T C 1.0290(8) 0.1061(7) 0.6634(4) 0.037(3) Uani 0.557(9) 1 d D U P A 1
H4TA H 0.9594 0.1142 0.6774 0.045 Uiso 0.557(9) 1 calc R U P A 1
C5T C 1.1073(12) 0.0811(18) 0.7023(6) 0.024(3) Uani 0.557(9) 1 d D U P A 1
H5TA H 1.0919 0.0746 0.7432 0.028 Uiso 0.557(9) 1 calc R U P A 1
C6T C 1.2074(13) 0.0655(17) 0.6818(6) 0.026(4) Uani 0.557(9) 1 d D U P A 1
H6TA H 1.2602 0.0463 0.7085 0.032 Uiso 0.557(9) 1 calc R U P A 1
C7T C 1.3408(6) 0.0601(5) 0.5982(3) 0.031(2) Uani 0.557(9) 1 d D U P A 1
H7TA H 1.3928 0.0772 0.6280 0.046 Uiso 0.557(9) 1 calc R U P A 1
H7TB H 1.3523 0.0935 0.5618 0.046 Uiso 0.557(9) 1 calc R U P A 1
H7TC H 1.3481 -0.0022 0.5897 0.046 Uiso 0.557(9) 1 calc R U P A 1
C1T' C 1.0680(9) 0.0934(7) 0.6437(6) 0.031(3) Uani 0.443(9) 1 d D U P A 2
C2T' C 1.1317(16) 0.074(2) 0.6914(7) 0.028(5) Uani 0.443(9) 1 d D U P A 2
H2TB H 1.1003 0.0724 0.7295 0.033 Uiso 0.443(9) 1 calc R U P A 2
C3T' C 1.2368(16) 0.056(2) 0.6874(9) 0.033(5) Uani 0.443(9) 1 d D U P A 2
H3TB H 1.2765 0.0443 0.7221 0.040 Uiso 0.443(9) 1 calc R U P A 2
C4T' C 1.2841(13) 0.0566(7) 0.6332(5) 0.040(3) Uani 0.443(9) 1 d D U P A 2
H4TB H 1.3568 0.0439 0.6295 0.048 Uiso 0.443(9) 1 calc R U P A 2
C5T' C 1.2250(12) 0.0753(7) 0.5841(6) 0.044(3) Uani 0.443(9) 1 d D U P A 2
H5TB H 1.2570 0.0766 0.5461 0.052 Uiso 0.443(9) 1 calc R U P A 2
C6T' C 1.1194(14) 0.0921(14) 0.5899(10) 0.045(6) Uani 0.443(9) 1 d D U P A 2
H6TB H 1.0799 0.1034 0.5551 0.054 Uiso 0.443(9) 1 calc R U P A 2
C7T' C 0.9526(9) 0.1150(7) 0.6494(5) 0.046(3) Uani 0.443(9) 1 d D U P A 2
H7TD H 0.9119 0.0776 0.6228 0.069 Uiso 0.443(9) 1 calc R U P A 2
H7TE H 0.9413 0.1762 0.6388 0.069 Uiso 0.443(9) 1 calc R U P A 2
H7TF H 0.9300 0.1053 0.6904 0.069 Uiso 0.443(9) 1 calc R U P A 2

loop_
_atom_site_aniso_label
_atom_site_aniso_U_11
_atom_site_aniso_U_22
_atom_site_aniso_U_33
_atom_site_aniso_U_23
_atom_site_aniso_U_13
_atom_site_aniso_U_12
Pd1 0.01357(11) 0.01264(11) 0.01196(10) 0.00071(9) 0.00075(9) 0.00114(9)
Br1 0.01626(16) 0.02217(18) 0.01519(15) 0.00062(14) 0.00311(13) 0.00122(14)
Cl1 0.0234(4) 0.0297(5) 0.0225(4) -0.0027(3) -0.0078(3) 0.0022(4)
Cl2 0.0203(4) 0.0536(6) 0.0246(4) 0.0103(4) 0.0081(4) -0.0018(4)
C1 0.0182(16) 0.0194(16) 0.0183(16) 0.0013(13) 0.0019(13) 0.0017(14)
C2 0.0264(18) 0.0191(18) 0.0170(16) -0.0025(14) -0.0005(14) 0.0002(15)
C3 0.0192(17) 0.0160(18) 0.0209(16) 0.0025(14) -0.0063(13) -0.0031(14)
C4 0.0176(16) 0.0145(16) 0.0220(17) 0.0017(13) 0.0025(13) 0.0006(13)
C4A 0.0210(18) 0.0127(17) 0.0142(16) 0.0014(14) 0.0033(13) -0.0013(13)
O5 0.0153(12) 0.0200(13) 0.0172(11) -0.0023(10) 0.0002(9) 0.0017(10)
C6 0.0160(16) 0.0176(17) 0.0151(15) -0.0024(14) -0.0008(13) 0.0042(14)
N7 0.0160(13) 0.0142(14) 0.0151(13) 0.0026(12) 0.0016(11) 0.0021(12)
C7A 0.0169(16) 0.0150(17) 0.0157(15) 0.0027(13) 0.0016(12) 0.0025(13)
C8 0.0199(17) 0.0198(17) 0.0176(16) 0.0035(14) 0.0005(14) -0.0006(15)
C9 0.0191(18) 0.0223(19) 0.0259(19) 0.0069(16) -0.0033(15) -0.0025(15)
C10 0.0176(17) 0.028(2) 0.0202(18) 0.0112(16) 0.0049(14) 0.0038(15)
C11 0.0197(17) 0.0214(18) 0.0155(15) 0.0028(15) 0.0006(12) 0.0050(15)
C11A 0.0160(16) 0.0141(17) 0.0167(15) 0.0030(13) -0.0001(13) 0.0052(13)
C12 0.0192(16) 0.0152(16) 0.0161(15) -0.0011(13) -0.0001(14) 0.0051(15)
C12A 0.0161(15) 0.0120(16) 0.0173(16) 0.0026(14) 0.0039(12) -0.0027(14)
C12B 0.0170(16) 0.0131(15) 0.0167(15) 0.0031(14) 0.0013(13) -0.0016(14)
C13 0.0173(17) 0.0144(16) 0.0166(16) -0.0044(13) 0.0023(13) 0.0044(13)
C14 0.0246(19) 0.0217(19) 0.0243(19) -0.0057(16) -0.0071(16) 0.0061(16)
C15 0.0247(19) 0.0214(19) 0.038(2) -0.0094(17) -0.0054(17) 0.0003(17)
C16 0.0228(19) 0.0161(18) 0.037(2) -0.0045(16) 0.0055(16) 0.0017(15)
C17 0.0258(19) 0.0184(18) 0.0242(19) 0.0021(15) 0.0039(15) 0.0034(15)
C18 0.0197(17) 0.0176(17) 0.0186(16) -0.0029(14) -0.0016(14) 0.0048(15)
P1L 0.0140(4) 0.0123(4) 0.0125(4) -0.0003(3) 0.0000(3) 0.0010(3)
C1L 0.0210(17) 0.0127(16) 0.0150(16) -0.0012(13) -0.0007(14) 0.0006(13)
C2L 0.0216(18) 0.0140(15) 0.0263(18) -0.0015(14) -0.0032(15) -0.0032(14)
C3L 0.0302(19) 0.0158(16) 0.0196(17) -0.0019(15) 0.0003(16) 0.0026(14)
C4L 0.0194(17) 0.0169(16) 0.0222(16) 0.0004(14) -0.0034(15) 0.0044(15)
C5L 0.0143(15) 0.0198(18) 0.0174(15) -0.0016(15) 0.0022(13) 0.0010(13)
P2L 0.0176(4) 0.0122(4) 0.0159(4) 0.0000(3) 0.0005(3) 0.0008(3)
O1L 0.0263(13) 0.0169(12) 0.0176(12) 0.0015(11) 0.0006(11) -0.0005(10)
C6L 0.0193(18) 0.0165(17) 0.0231(18) -0.0007(15) -0.0007(14) -0.0031(14)
C7L 0.031(2) 0.028(2) 0.0229(19) -0.0081(16) -0.0024(16) -0.0080(17)
C8L 0.031(2) 0.0154(18) 0.038(2) 0.0003(16) -0.0013(17) -0.0037(16)
C9L 0.024(2) 0.024(2) 0.036(2) -0.0058(17) -0.0038(17) 0.0003(16)
C10L 0.0213(18) 0.0188(18) 0.0249(18) 0.0020(15) -0.0004(15) 0.0043(15)
C11L 0.0128(15) 0.0160(16) 0.0122(15) 0.0016(13) -0.0029(11) 0.0016(13)
C12L 0.0145(15) 0.0149(16) 0.0135(15) 0.0002(13) -0.0011(13) -0.0014(13)
N13L 0.0164(13) 0.0175(14) 0.0166(13) -0.0016(12) 0.0009(12) -0.0023(12)
C14L 0.0145(15) 0.0187(16) 0.0142(14) 0.0012(14) -0.0013(12) -0.0022(15)
C15L 0.0219(17) 0.023(2) 0.0198(16) -0.0017(15) 0.0026(13) -0.0028(15)
C16L 0.0223(18) 0.034(2) 0.0163(17) 0.0001(16) 0.0031(14) -0.0058(17)
C17L 0.0224(18) 0.027(2) 0.0220(17) 0.0098(15) 0.0005(14) 0.0006(16)
C18L 0.0238(18) 0.0214(18) 0.0223(18) 0.0072(15) 0.0012(14) 0.0033(14)
C19L 0.0127(16) 0.0198(17) 0.0166(16) 0.0026(14) -0.0014(12) 0.0003(13)
N20L 0.0153(14) 0.0158(14) 0.0168(13) 0.0013(11) 0.0004(11) 0.0006(11)
C1T 0.030(5) 0.026(5) 0.030(5) -0.004(4) 0.003(4) -0.005(4)
C2T 0.039(7) 0.033(7) 0.016(4) -0.002(4) -0.003(5) -0.007(6)
C3T 0.031(5) 0.056(6) 0.041(5) -0.001(5) -0.016(4) -0.001(4)
C4T 0.026(6) 0.043(6) 0.044(6) -0.014(4) 0.012(5) -0.009(4)
C5T 0.032(6) 0.023(7) 0.016(5) -0.009(5) 0.010(5) -0.012(5)
C6T 0.036(9) 0.021(7) 0.021(5) -0.003(4) -0.002(6) -0.010(8)
C7T 0.029(4) 0.033(4) 0.030(4) -0.002(3) -0.003(3) -0.002(3)
C1T' 0.043(8) 0.017(5) 0.034(7) -0.002(5) -0.014(6) -0.007(5)
C2T' 0.044(12) 0.017(6) 0.022(8) -0.005(7) 0.001(8) -0.003(9)
C3T' 0.035(9) 0.018(8) 0.047(9) -0.008(6) -0.008(7) -0.007(8)
C4T' 0.051(8) 0.014(5) 0.055(8) -0.005(5) -0.003(7) -0.013(5)
C5T' 0.066(10) 0.027(6) 0.038(7) -0.001(5) 0.003(7) -0.009(6)
C6T' 0.063(13) 0.033(8) 0.039(9) 0.011(6) -0.022(9) -0.014(10)
C7T' 0.045(8) 0.036(6) 0.055(7) -0.005(6) -0.025(6) 0.000(5)

_geom_special_details            
; 
 All esds (except the esd in the dihedral angle between two l.s. planes) 
 are estimated using the full covariance matrix.  The cell esds are taken 
 into account individually in the estimation of esds in distances, angles 
 and torsion angles; correlations between esds in cell parameters are only 
 used when they are defined by crystal symmetry.  An approximate (isotropic) 
 treatment of cell esds is used for estimating esds involving l.s. planes. 
;

loop_
_geom_bond_atom_site_label_1
_geom_bond_atom_site_label_2
_geom_bond_distance
_geom_bond_site_symmetry_2
_geom_bond_publ_flag
Pd1 C7A 2.004(3) . ?
Pd1 N7 2.097(3) . ?
Pd1 P1L 2.2674(8) . ?
Pd1 Br1 2.5218(4) . ?
Cl1 C3 1.740(3) . ?
Cl2 C10 1.754(4) . ?
C1 C2 1.380(5) . ?
C1 C12B 1.398(5) . ?
C2 C3 1.388(5) . ?
C3 C4 1.383(5) . ?
C4 C4A 1.381(5) . ?
C4A O5 1.362(4) . ?
C4A C12B 1.406(5) . ?
O5 C6 1.436(4) . ?
C6 N7 1.466(4) . ?
C6 C13 1.519(5) . ?
N7 C12A 1.292(4) . ?
C7A C8 1.393(5) . ?
C7A C11A 1.405(5) . ?
C8 C9 1.386(5) . ?
C9 C10 1.384(6) . ?
C10 C11 1.373(5) . ?
C11 C11A 1.394(5) . ?
C11A C12 1.515(5) . ?
C12 C12A 1.513(4) . ?
C12A C12B 1.454(4) . ?
C13 C18 1.392(5) . ?
C13 C14 1.394(5) . ?
C14 C15 1.385(6) . ?
C15 C16 1.391(6) . ?
C16 C17 1.381(5) . ?
C17 C18 1.391(5) . ?
P1L C5L 1.818(3) . ?
P1L C11L 1.862(3) . ?
P1L C1L 1.878(3) . ?
C1L C2L 1.529(5) . ?
C1L C4L 1.530(5) . ?
C1L C3L 1.546(5) . ?
P2L O1L 1.487(2) . ?
P2L C10L 1.802(4) . ?
P2L C12L 1.824(3) . ?
P2L C6L 1.848(4) . ?
C6L C9L 1.530(5) . ?
C6L C8L 1.531(5) . ?
C6L C7L 1.540(5) . ?
C11L N20L 1.314(4) . ?
C11L C12L 1.441(5) . ?
C12L N13L 1.329(4) . ?
N13L C14L 1.363(4) . ?
C14L C19L 1.405(5) . ?
C14L C15L 1.416(5) . ?
C15L C16L 1.367(5) . ?
C16L C17L 1.404(5) . ?
C17L C18L 1.373(5) . ?
C18L C19L 1.410(5) . ?
C19L N20L 1.373(4) . ?
C1T C2T 1.390(12) . ?
C1T C6T 1.414(15) . ?
C1T C7T 1.504(9) . ?
C2T C3T 1.387(11) . ?
C3T C4T 1.386(10) . ?
C4T C5T 1.383(11) . ?
C5T C6T 1.378(11) . ?
C1T' C6T' 1.38(2) . ?
C1T' C2T' 1.381(12) . ?
C1T' C7T' 1.512(11) . ?
C2T' C3T' 1.370(12) . ?
C3T' C4T' 1.365(13) . ?
C4T' C5T' 1.370(11) . ?
C5T' C6T' 1.376(12) . ?

loop_
_geom_angle_atom_site_label_1
_geom_angle_atom_site_label_2
_geom_angle_atom_site_label_3
_geom_angle
_geom_angle_site_symmetry_1
_geom_angle_site_symmetry_3
_geom_angle_publ_flag
C7A Pd1 N7 83.77(12) . . ?
C7A Pd1 P1L 92.62(10) . . ?
N7 Pd1 P1L 170.45(8) . . ?
C7A Pd1 Br1 174.14(9) . . ?
N7 Pd1 Br1 90.57(8) . . ?
P1L Pd1 Br1 93.21(2) . . ?
C2 C1 C12B 121.5(3) . . ?
C1 C2 C3 118.7(3) . . ?
C4 C3 C2 122.0(3) . . ?
C4 C3 Cl1 118.4(3) . . ?
C2 C3 Cl1 119.6(3) . . ?
C4A C4 C3 118.1(3) . . ?
O5 C4A C4 117.1(3) . . ?
O5 C4A C12B 120.7(3) . . ?
C4 C4A C12B 122.1(3) . . ?
C4A O5 C6 116.3(3) . . ?
O5 C6 N7 113.0(3) . . ?
O5 C6 C13 112.9(3) . . ?
N7 C6 C13 108.6(3) . . ?
C12A N7 C6 118.7(3) . . ?
C12A N7 Pd1 120.7(2) . . ?
C6 N7 Pd1 120.6(2) . . ?
C8 C7A C11A 118.6(3) . . ?
C8 C7A Pd1 124.0(2) . . ?
C11A C7A Pd1 116.7(2) . . ?
C9 C8 C7A 121.0(3) . . ?
C10 C9 C8 118.9(3) . . ?
C11 C10 C9 121.8(3) . . ?
C11 C10 Cl2 119.4(3) . . ?
C9 C10 Cl2 118.7(3) . . ?
C10 C11 C11A 119.1(3) . . ?
C11 C11A C7A 120.3(3) . . ?
C11 C11A C12 119.9(3) . . ?
C7A C11A C12 119.4(3) . . ?
C12A C12 C11A 108.8(3) . . ?
N7 C12A C12B 120.8(3) . . ?
N7 C12A C12 117.0(3) . . ?
C12B C12A C12 122.2(3) . . ?
C1 C12B C4A 117.5(3) . . ?
C1 C12B C12A 125.3(3) . . ?
C4A C12B C12A 116.9(3) . . ?
C18 C13 C14 119.1(3) . . ?
C18 C13 C6 122.9(3) . . ?
C14 C13 C6 118.0(3) . . ?
C15 C14 C13 120.3(4) . . ?
C14 C15 C16 120.3(4) . . ?
C17 C16 C15 119.7(4) . . ?
C16 C17 C18 120.2(4) . . ?
C17 C18 C13 120.4(3) . . ?
C5L P1L C11L 100.86(15) . . ?
C5L P1L C1L 104.07(16) . . ?
C11L P1L C1L 106.80(15) . . ?
C5L P1L Pd1 120.68(11) . . ?
C11L P1L Pd1 112.99(10) . . ?
C1L P1L Pd1 110.20(11) . . ?
C2L C1L C4L 110.2(3) . . ?
C2L C1L C3L 108.7(3) . . ?
C4L C1L C3L 107.8(3) . . ?
C2L C1L P1L 111.0(2) . . ?
C4L C1L P1L 113.8(2) . . ?
C3L C1L P1L 105.1(2) . . ?
O1L P2L C10L 113.05(16) . . ?
O1L P2L C12L 114.09(15) . . ?
C10L P2L C12L 103.61(17) . . ?
O1L P2L C6L 110.75(16) . . ?
C10L P2L C6L 108.77(17) . . ?
C12L P2L C6L 106.08(16) . . ?
C9L C6L C8L 109.8(3) . . ?
C9L C6L C7L 109.2(3) . . ?
C8L C6L C7L 109.0(3) . . ?
C9L C6L P2L 107.7(2) . . ?
C8L C6L P2L 105.3(2) . . ?
C7L C6L P2L 115.6(3) . . ?
N20L C11L C12L 120.7(3) . . ?
N20L C11L P1L 115.6(2) . . ?
C12L C11L P1L 123.7(2) . . ?
N13L C12L C11L 121.2(3) . . ?
N13L C12L P2L 109.8(2) . . ?
C11L C12L P2L 129.0(2) . . ?
C12L N13L C14L 118.2(3) . . ?
N13L C14L C19L 120.2(3) . . ?
N13L C14L C15L 119.5(3) . . ?
C19L C14L C15L 120.3(3) . . ?
C16L C15L C14L 118.9(4) . . ?
C15L C16L C17L 120.9(3) . . ?
C18L C17L C16L 121.1(3) . . ?
C17L C18L C19L 119.1(3) . . ?
N20L C19L C14L 121.2(3) . . ?
N20L C19L C18L 119.2(3) . . ?
C14L C19L C18L 119.6(3) . . ?
C11L N20L C19L 118.2(3) . . ?
C2T C1T C6T 118.3(10) . . ?
C2T C1T C7T 120.6(10) . . ?
C6T C1T C7T 121.1(11) . . ?
C3T C2T C1T 120.9(11) . . ?
C4T C3T C2T 119.9(10) . . ?
C5T C4T C3T 120.1(11) . . ?
C6T C5T C4T 120.2(13) . . ?
C5T C6T C1T 120.5(13) . . ?
C6T' C1T' C2T' 113.8(14) . . ?
C6T' C1T' C7T' 122.7(13) . . ?
C2T' C1T' C7T' 123.5(15) . . ?
C3T' C2T' C1T' 124.5(18) . . ?
C4T' C3T' C2T' 119.3(19) . . ?
C3T' C4T' C5T' 119.0(16) . . ?
C4T' C5T' C6T' 119.9(18) . . ?
C5T' C6T' C1T' 123.4(18) . . ?

loop_
_geom_torsion_atom_site_label_1
_geom_torsion_atom_site_label_2
_geom_torsion_atom_site_label_3
_geom_torsion_atom_site_label_4
_geom_torsion
_geom_torsion_site_symmetry_1
_geom_torsion_site_symmetry_2
_geom_torsion_site_symmetry_3
_geom_torsion_site_symmetry_4
_geom_torsion_publ_flag
C12B C1 C2 C3 1.4(5) . . . . ?
C1 C2 C3 C4 -1.4(5) . . . . ?
C1 C2 C3 Cl1 178.8(3) . . . . ?
C2 C3 C4 C4A -0.7(5) . . . . ?
Cl1 C3 C4 C4A 179.0(3) . . . . ?
C3 C4 C4A O5 -179.6(3) . . . . ?
C3 C4 C4A C12B 3.0(5) . . . . ?
C4 C4A O5 C6 162.2(3) . . . . ?
C12B C4A O5 C6 -20.4(5) . . . . ?
C4A O5 C6 N7 41.4(4) . . . . ?
C4A O5 C6 C13 -82.4(3) . . . . ?
O5 C6 N7 C12A -37.2(4) . . . . ?
C13 C6 N7 C12A 88.8(4) . . . . ?
O5 C6 N7 Pd1 145.2(2) . . . . ?
C13 C6 N7 Pd1 -88.8(3) . . . . ?
C11A C7A C8 C9 4.1(5) . . . . ?
Pd1 C7A C8 C9 174.0(3) . . . . ?
C7A C8 C9 C10 1.1(5) . . . . ?
C8 C9 C10 C11 -4.0(6) . . . . ?
C8 C9 C10 Cl2 176.1(3) . . . . ?
C9 C10 C11 C11A 1.3(6) . . . . ?
Cl2 C10 C11 C11A -178.7(3) . . . . ?
C10 C11 C11A C7A 4.1(5) . . . . ?
C10 C11 C11A C12 -169.1(3) . . . . ?
C8 C7A C11A C11 -6.8(5) . . . . ?
Pd1 C7A C11A C11 -177.4(3) . . . . ?
C8 C7A C11A C12 166.5(3) . . . . ?
Pd1 C7A C11A C12 -4.1(4) . . . . ?
C11 C11A C12 C12A 115.3(3) . . . . ?
C7A C11A C12 C12A -58.0(4) . . . . ?
C6 N7 C12A C12B 10.9(5) . . . . ?
Pd1 N7 C12A C12B -171.4(2) . . . . ?
C6 N7 C12A C12 -170.2(3) . . . . ?
Pd1 N7 C12A C12 7.4(4) . . . . ?
C11A C12 C12A N7 54.7(4) . . . . ?
C11A C12 C12A C12B -126.4(3) . . . . ?
C2 C1 C12B C4A 0.8(5) . . . . ?
C2 C1 C12B C12A -172.3(3) . . . . ?
O5 C4A C12B C1 179.7(3) . . . . ?
C4 C4A C12B C1 -3.0(5) . . . . ?
O5 C4A C12B C12A -6.7(5) . . . . ?
C4 C4A C12B C12A 170.6(3) . . . . ?
N7 C12A C12B C1 -175.3(3) . . . . ?
C12 C12A C12B C1 5.9(5) . . . . ?
N7 C12A C12B C4A 11.7(5) . . . . ?
C12 C12A C12B C4A -167.1(3) . . . . ?
O5 C6 C13 C18 15.6(4) . . . . ?
N7 C6 C13 C18 -110.5(4) . . . . ?
O5 C6 C13 C14 -167.6(3) . . . . ?
N7 C6 C13 C14 66.4(4) . . . . ?
C18 C13 C14 C15 0.6(5) . . . . ?
C6 C13 C14 C15 -176.3(3) . . . . ?
C13 C14 C15 C16 0.0(6) . . . . ?
C14 C15 C16 C17 -0.9(6) . . . . ?
C15 C16 C17 C18 1.2(5) . . . . ?
C16 C17 C18 C13 -0.6(5) . . . . ?
C14 C13 C18 C17 -0.3(5) . . . . ?
C6 C13 C18 C17 176.5(3) . . . . ?
C5L P1L C1L C2L -166.8(2) . . . . ?
C11L P1L C1L C2L -60.6(3) . . . . ?
Pd1 P1L C1L C2L 62.4(3) . . . . ?
C5L P1L C1L C4L -41.9(3) . . . . ?
C11L P1L C1L C4L 64.3(3) . . . . ?
Pd1 P1L C1L C4L -172.6(2) . . . . ?
C5L P1L C1L C3L 75.9(3) . . . . ?
C11L P1L C1L C3L -178.0(2) . . . . ?
Pd1 P1L C1L C3L -54.9(2) . . . . ?
O1L P2L C6L C9L 54.0(3) . . . . ?
C10L P2L C6L C9L 178.8(3) . . . . ?
C12L P2L C6L C9L -70.3(3) . . . . ?
O1L P2L C6L C8L -63.1(3) . . . . ?
C10L P2L C6L C8L 61.7(3) . . . . ?
C12L P2L C6L C8L 172.6(2) . . . . ?
O1L P2L C6L C7L 176.4(3) . . . . ?
C10L P2L C6L C7L -58.7(3) . . . . ?
C12L P2L C6L C7L 52.2(3) . . . . ?
C5L P1L C11L N20L 104.6(3) . . . . ?
C1L P1L C11L N20L -3.8(3) . . . . ?
Pd1 P1L C11L N20L -125.1(2) . . . . ?
C5L P1L C11L C12L -77.2(3) . . . . ?
C1L P1L C11L C12L 174.3(3) . . . . ?
Pd1 P1L C11L C12L 53.0(3) . . . . ?
N20L C11L C12L N13L 4.9(5) . . . . ?
P1L C11L C12L N13L -173.2(2) . . . . ?
N20L C11L C12L P2L -172.6(3) . . . . ?
P1L C11L C12L P2L 9.4(5) . . . . ?
O1L P2L C12L N13L 176.9(2) . . . . ?
C10L P2L C12L N13L 53.6(3) . . . . ?
C6L P2L C12L N13L -60.9(3) . . . . ?
O1L P2L C12L C11L -5.4(4) . . . . ?
C10L P2L C12L C11L -128.7(3) . . . . ?
C6L P2L C12L C11L 116.8(3) . . . . ?
C11L C12L N13L C14L -4.5(5) . . . . ?
P2L C12L N13L C14L 173.4(2) . . . . ?
C12L N13L C14L C19L 0.3(5) . . . . ?
C12L N13L C14L C15L -178.4(3) . . . . ?
N13L C14L C15L C16L 176.4(3) . . . . ?
C19L C14L C15L C16L -2.3(5) . . . . ?
C14L C15L C16L C17L 0.2(5) . . . . ?
C15L C16L C17L C18L 1.5(6) . . . . ?
C16L C17L C18L C19L -0.9(6) . . . . ?
N13L C14L C19L N20L 4.0(5) . . . . ?
C15L C14L C19L N20L -177.3(3) . . . . ?
N13L C14L C19L C18L -175.8(3) . . . . ?
C15L C14L C19L C18L 2.9(5) . . . . ?
C17L C18L C19L N20L 178.9(3) . . . . ?
C17L C18L C19L C14L -1.2(5) . . . . ?
C12L C11L N20L C19L -0.6(5) . . . . ?
P1L C11L N20L C19L 177.6(2) . . . . ?
C14L C19L N20L C11L -3.7(5) . . . . ?
C18L C19L N20L C11L 176.1(3) . . . . ?
C6T C1T C2T C3T 0(2) . . . . ?
C7T C1T C2T C3T 178.1(10) . . . . ?
C1T C2T C3T C4T -0.2(18) . . . . ?
C2T C3T C4T C5T 2(2) . . . . ?
C3T C4T C5T C6T -3(3) . . . . ?
C4T C5T C6T C1T 2(3) . . . . ?
C2T C1T C6T C5T -1(3) . . . . ?
C7T C1T C6T C5T -179.1(17) . . . . ?
C6T' C1T' C2T' C3T' 1(4) . . . . ?
C7T' C1T' C2T' C3T' -178(2) . . . . ?
C1T' C2T' C3T' C4T' -1(5) . . . . ?
C2T' C3T' C4T' C5T' 1(4) . . . . ?
C3T' C4T' C5T' C6T' -1(3) . . . . ?
C4T' C5T' C6T' C1T' 2(3) . . . . ?
C2T' C1T' C6T' C5T' -2(3) . . . . ?
C7T' C1T' C6T' C5T' 177.9(14) . . . . ?

_refine_diff_density_max         0.307
_refine_diff_density_min         -0.231
_refine_diff_density_rms         0.051

_shelx_res_file                  
; 
  
    mdk052_abs.res created by SHELXL-2014/7 
  
  
TITL mdk052_abs in P2(1)2(1)2(1) 
CELL 1.54178 12.7416 15.3629 22.5851 90.000 90.000 90.000 
ZERR 4.00 0.0003 0.0004 0.0006 0.000 0.000 0.000 
LATT -1 
SYMM x+1/2, -y+1/2, -z 
SYMM -x, y+1/2, -z+1/2 
SYMM -x+1/2, -y, z+1/2 
SFAC C H N O P CL BR PD 
UNIT 184 200 12 8 8 8 4 4 
TEMP -173.000 
SIZE 0.040 0.150 0.200 
L.S. 8 
FMAP 2 
PLAN 5 
CONF 
acta 135 
omit -3 135 
dfix 1.37 0.01 c1t c2t c2t c3t c3t c4t c4t c5t c5t c6t 
dfix 1.50  0.01 c1t c7t 
dfix 1.37 0.01 c1t' c2t' c2t' c3t' c3t' c4t' c4t' c5t' c5t' c6t' 
dfix 1.50  0.01 c1t' c7t' 
simu 0.02 .04 c1t c2t c3t c4t c5t c6t c7t 
simu  0.02 0.04 c1t' c2t' c3t' c4t' c5t' c6t' c7t' 
WGHT    0.020400    1.769400 
FVAR       0.07759   0.55655 
PD1   8    0.851051    0.187580    0.146410    11.00000    0.01357    0.01264 = 
         0.01196    0.00071    0.00075    0.00114 
BR1   7    1.007767    0.203956    0.079132    11.00000    0.01626    0.02217 = 
         0.01519    0.00062    0.00311    0.00122 
CL1   6    1.291218    0.167324    0.441345    11.00000    0.02337    0.02974 = 
         0.02252   -0.00265   -0.00784    0.00220 
CL2   6    0.497954    0.123776    0.351033    11.00000    0.02034    0.05361 = 
         0.02460    0.01034    0.00810   -0.00180 
C1    1    1.011580    0.221343    0.371254    11.00000    0.01820    0.01943 = 
         0.01827    0.00135    0.00189    0.00175 
AFIX  43 
H1A   2    0.949177    0.250504    0.382936    11.00000   -1.20000 
AFIX   0 
C2    1    1.093880    0.215230    0.410782    11.00000    0.02643    0.01907 = 
         0.01700   -0.00248   -0.00047    0.00018 
AFIX  43 
H2A   2    1.087933    0.238708    0.449550    11.00000   -1.20000 
AFIX   0 
C3    1    1.185509    0.174109    0.392789    11.00000    0.01915    0.01599 = 
         0.02090    0.00254   -0.00627   -0.00311 
C4    1    1.195841    0.137623    0.337109    11.00000    0.01762    0.01449 = 
         0.02203    0.00165    0.00249    0.00059 
AFIX  43 
H4A   2    1.259385    0.110294    0.325338    11.00000   -1.20000 
AFIX   0 
C4A   1    1.111080    0.142084    0.299128    11.00000    0.02097    0.01272 = 
         0.01418    0.00139    0.00331   -0.00133 
O5    4    1.122639    0.105339    0.244642    11.00000    0.01535    0.02000 = 
         0.01723   -0.00231    0.00021    0.00167 
C6    1    1.027650    0.087335    0.212706    11.00000    0.01599    0.01761 = 
         0.01506   -0.00245   -0.00085    0.00418 
AFIX  13 
H6A   2    1.046568    0.081987    0.169889    11.00000   -1.20000 
AFIX   0 
N7    3    0.949815    0.157226    0.217752    11.00000    0.01597    0.01418 = 
         0.01506    0.00259    0.00160    0.00211 
C7A   1    0.736362    0.168377    0.205689    11.00000    0.01687    0.01499 = 
         0.01570    0.00274    0.00161    0.00246 
C8    1    0.655607    0.108162    0.198526    11.00000    0.01991    0.01980 = 
         0.01763    0.00346    0.00048   -0.00062 
AFIX  43 
H8A   2    0.649368    0.077403    0.162207    11.00000   -1.20000 
AFIX   0 
C9    1    0.584219    0.092446    0.243587    11.00000    0.01909    0.02232 = 
         0.02592    0.00694   -0.00327   -0.00247 
AFIX  43 
H9A   2    0.530093    0.050537    0.238670    11.00000   -1.20000 
AFIX   0 
C10   1    0.593155    0.138870    0.295877    11.00000    0.01760    0.02772 = 
         0.02019    0.01116    0.00490    0.00384 
C11   1    0.674245    0.196014    0.305576    11.00000    0.01969    0.02139 = 
         0.01552    0.00278    0.00055    0.00497 
AFIX  43 
H11A  2    0.679733    0.226311    0.342114    11.00000   -1.20000 
AFIX   0 
C11A  1    0.748395    0.208930    0.261039    11.00000    0.01597    0.01406 = 
         0.01666    0.00304   -0.00011    0.00518 
C12   1    0.848366    0.258676    0.274323    11.00000    0.01922    0.01523 = 
         0.01614   -0.00114   -0.00009    0.00512 
AFIX  23 
H12A  2    0.855609    0.308217    0.246590    11.00000   -1.20000 
H12B  2    0.845957    0.281982    0.315168    11.00000   -1.20000 
AFIX   0 
C12A  1    0.940809    0.197682    0.267667    11.00000    0.01611    0.01204 = 
         0.01730    0.00261    0.00391   -0.00271 
C12B  1    1.017906    0.185631    0.314437    11.00000    0.01696    0.01314 = 
         0.01672    0.00314    0.00132   -0.00158 
C13   1    0.976637    0.002227    0.231201    11.00000    0.01728    0.01436 = 
         0.01662   -0.00445    0.00229    0.00440 
C14   1    0.896374   -0.030731    0.195772    11.00000    0.02465    0.02173 = 
         0.02427   -0.00570   -0.00707    0.00607 
AFIX  43 
H14A  2    0.878041   -0.001808    0.160061    11.00000   -1.20000 
AFIX   0 
C15   1    0.843239   -0.105461    0.212407    11.00000    0.02475    0.02141 = 
         0.03802   -0.00938   -0.00540    0.00025 
AFIX  43 
H15A  2    0.788614   -0.127578    0.188050    11.00000   -1.20000 
AFIX   0 
C16   1    0.869466   -0.148298    0.264611    11.00000    0.02277    0.01608 = 
         0.03669   -0.00445    0.00547    0.00169 
AFIX  43 
H16A  2    0.832190   -0.199060    0.276221    11.00000   -1.20000 
AFIX   0 
C17   1    0.949903   -0.116721    0.299476    11.00000    0.02578    0.01840 = 
         0.02424    0.00212    0.00393    0.00340 
AFIX  43 
H17A  2    0.968924   -0.146463    0.334758    11.00000   -1.20000 
AFIX   0 
C18   1    1.003177   -0.041442    0.283065    11.00000    0.01975    0.01761 = 
         0.01864   -0.00292   -0.00160    0.00481 
AFIX  43 
H18A  2    1.058026   -0.019710    0.307422    11.00000   -1.20000 
AFIX   0 
P1L   5    0.737953    0.240799    0.077874    11.00000    0.01401    0.01230 = 
         0.01255   -0.00025    0.00003    0.00096 
C1L   1    0.728253    0.362351    0.084587    11.00000    0.02097    0.01273 = 
         0.01497   -0.00119   -0.00067    0.00055 
C2L   1    0.834214    0.405449    0.072358    11.00000    0.02157    0.01395 = 
         0.02633   -0.00154   -0.00317   -0.00321 
AFIX 137 
H2LA  2    0.888933    0.376167    0.095446    11.00000   -1.50000 
H2LB  2    0.830988    0.466961    0.083705    11.00000   -1.50000 
H2LC  2    0.850639    0.400846    0.030083    11.00000   -1.50000 
AFIX   0 
C3L   1    0.697878    0.379245    0.149871    11.00000    0.03015    0.01585 = 
         0.01955   -0.00193    0.00026    0.00260 
AFIX 137 
H3LA  2    0.756957    0.363917    0.175624    11.00000   -1.50000 
H3LB  2    0.636817    0.343595    0.160266    11.00000   -1.50000 
H3LC  2    0.680610    0.440930    0.155097    11.00000   -1.50000 
AFIX   0 
C4L   1    0.643198    0.402724    0.045407    11.00000    0.01937    0.01685 = 
         0.02215    0.00036   -0.00341    0.00437 
AFIX 137 
H4LA  2    0.574437    0.379698    0.056923    11.00000   -1.50000 
H4LB  2    0.657085    0.388226    0.003884    11.00000   -1.50000 
H4LC  2    0.643610    0.466102    0.050326    11.00000   -1.50000 
AFIX   0 
C5L   1    0.602170    0.204652    0.076052    11.00000    0.01427    0.01984 = 
         0.01737   -0.00157    0.00221    0.00097 
AFIX 137 
H5LA  2    0.566425    0.223476    0.112277    11.00000   -1.50000 
H5LB  2    0.599981    0.141012    0.073341    11.00000   -1.50000 
H5LC  2    0.566890    0.229976    0.041557    11.00000   -1.50000 
AFIX   0 
P2L   5    0.786003    0.026429    0.015832    11.00000    0.01759    0.01216 = 
         0.01592   -0.00002    0.00053    0.00082 
O1L   4    0.747697    0.033117    0.077838    11.00000    0.02633    0.01687 = 
         0.01757    0.00149    0.00056   -0.00047 
C6L   1    0.691887   -0.034860   -0.030376    11.00000    0.01934    0.01655 = 
         0.02311   -0.00067   -0.00069   -0.00310 
C7L   1    0.719679   -0.041449   -0.096573    11.00000    0.03084    0.02848 = 
         0.02289   -0.00811   -0.00235   -0.00804 
AFIX 137 
H7LA  2    0.791337   -0.063749   -0.100867    11.00000   -1.50000 
H7LB  2    0.714871    0.016321   -0.114772    11.00000   -1.50000 
H7LC  2    0.670519   -0.081114   -0.116211    11.00000   -1.50000 
AFIX   0 
C8L   1    0.688868   -0.126471   -0.003790    11.00000    0.03107    0.01536 = 
         0.03789    0.00028   -0.00128   -0.00370 
AFIX 137 
H8LA  2    0.752917   -0.157912   -0.014733    11.00000   -1.50000 
H8LB  2    0.627551   -0.157775   -0.019047    11.00000   -1.50000 
H8LC  2    0.684201   -0.122382    0.039432    11.00000   -1.50000 
AFIX   0 
C9L   1    0.584341    0.008396   -0.023751    11.00000    0.02392    0.02442 = 
         0.03556   -0.00575   -0.00383    0.00028 
AFIX 137 
H9LA  2    0.586585    0.066905   -0.040991    11.00000   -1.50000 
H9LB  2    0.566249    0.012490    0.018331    11.00000   -1.50000 
H9LC  2    0.531316   -0.026505   -0.044350    11.00000   -1.50000 
AFIX   0 
C10L  1    0.913050   -0.024486    0.010190    11.00000    0.02135    0.01882 = 
         0.02490    0.00198   -0.00043    0.00428 
AFIX 137 
H10A  2    0.929609   -0.035058   -0.031569    11.00000   -1.50000 
H10B  2    0.912270   -0.079952    0.031618    11.00000   -1.50000 
H10C  2    0.966349    0.013867    0.027454    11.00000   -1.50000 
AFIX   0 
C11L  1    0.779310    0.217087    0.000467    11.00000    0.01284    0.01602 = 
         0.01217    0.00163   -0.00289    0.00161 
C12L  1    0.804412    0.131130   -0.020762    11.00000    0.01447    0.01487 = 
         0.01345    0.00018   -0.00112   -0.00141 
N13L  3    0.843558    0.118876   -0.074679    11.00000    0.01637    0.01746 = 
         0.01663   -0.00159    0.00090   -0.00227 
C14L  1    0.852601    0.189146   -0.111130    11.00000    0.01449    0.01865 = 
         0.01417    0.00122   -0.00127   -0.00224 
C15L  1    0.891587    0.177733   -0.169337    11.00000    0.02194    0.02340 = 
         0.01980   -0.00174    0.00263   -0.00278 
AFIX  43 
H15B  2    0.915142    0.122256   -0.182323    11.00000   -1.20000 
AFIX   0 
C16L  1    0.894751    0.247914   -0.206530    11.00000    0.02231    0.03377 = 
         0.01634    0.00011    0.00313   -0.00577 
AFIX  43 
H16B  2    0.920569    0.240914   -0.245702    11.00000   -1.20000 
AFIX   0 
C17L  1    0.860372    0.330179   -0.187630    11.00000    0.02244    0.02717 = 
         0.02203    0.00985    0.00045    0.00064 
AFIX  43 
H17B  2    0.861777    0.377702   -0.214531    11.00000   -1.20000 
AFIX   0 
C18L  1    0.824758    0.343115   -0.130935    11.00000    0.02379    0.02137 = 
         0.02231    0.00716    0.00123    0.00331 
AFIX  43 
H18B  2    0.802625    0.399233   -0.118435    11.00000   -1.20000 
AFIX   0 
C19L  1    0.821469    0.272016   -0.091515    11.00000    0.01273    0.01978 = 
         0.01663    0.00263   -0.00136    0.00027 
N20L  3    0.787522    0.285109   -0.034512    11.00000    0.01530    0.01578 = 
         0.01677    0.00126    0.00035    0.00058 
PART   1 
C1T   1    1.232268    0.078006    0.621380    21.00000    0.02982    0.02572 = 
         0.02988   -0.00423    0.00340   -0.00494 
C2T   1    1.152978    0.105298    0.583384    21.00000    0.03924    0.03297 = 
         0.01572   -0.00154   -0.00265   -0.00712 
AFIX  43 
H2TA  2    1.168210    0.114373    0.542673    21.00000   -1.20000 
AFIX   0 
C3T   1    1.051940    0.119457    0.604107    21.00000    0.03134    0.05596 = 
         0.04072   -0.00081   -0.01575   -0.00054 
AFIX  43 
H3TA  2    0.998530    0.138260    0.577691    21.00000   -1.20000 
AFIX   0 
C4T   1    1.028992    0.106133    0.663425    21.00000    0.02581    0.04285 = 
         0.04371   -0.01412    0.01248   -0.00900 
AFIX  43 
H4TA  2    0.959357    0.114231    0.677411    21.00000   -1.20000 
AFIX   0 
C5T   1    1.107259    0.081080    0.702277    21.00000    0.03217    0.02281 = 
         0.01626   -0.00897    0.01050   -0.01191 
AFIX  43 
H5TA  2    1.091921    0.074579    0.743202    21.00000   -1.20000 
AFIX   0 
C6T   1    1.207446    0.065510    0.681829    21.00000    0.03629    0.02114 = 
         0.02133   -0.00262   -0.00191   -0.01050 
AFIX  43 
H6TA  2    1.260187    0.046253    0.708520    21.00000   -1.20000 
AFIX   0 
C7T   1    1.340835    0.060092    0.598208    21.00000    0.02891    0.03274 = 
         0.02988   -0.00185   -0.00301   -0.00237 
AFIX 137 
H7TA  2    1.392804    0.077243    0.627993    21.00000   -1.50000 
H7TB  2    1.352347    0.093536    0.561834    21.00000   -1.50000 
H7TC  2    1.348078   -0.002171    0.589704    21.00000   -1.50000 
AFIX   0 
PART   2 
C1T'  1    1.067987    0.093400    0.643703   -21.00000    0.04326    0.01662 = 
         0.03352   -0.00182   -0.01376   -0.00702 
C2T'  1    1.131650    0.073824    0.691365   -21.00000    0.04443    0.01721 = 
         0.02157   -0.00503    0.00084   -0.00263 
AFIX  43 
H2TB  2    1.100308    0.072356    0.729518   -21.00000   -1.20000 
AFIX   0 
C3T'  1    1.236847    0.056376    0.687449   -21.00000    0.03515    0.01763 = 
         0.04733   -0.00828   -0.00814   -0.00727 
AFIX  43 
H3TB  2    1.276499    0.044277    0.722107   -21.00000   -1.20000 
AFIX   0 
C4T'  1    1.284088    0.056566    0.633186   -21.00000    0.05101    0.01446 = 
         0.05459   -0.00542   -0.00299   -0.01288 
AFIX  43 
H4TB  2    1.356780    0.043917    0.629518   -21.00000   -1.20000 
AFIX   0 
C5T'  1    1.225038    0.075282    0.584095   -21.00000    0.06570    0.02667 = 
         0.03823   -0.00099    0.00324   -0.00925 
AFIX  43 
H5TB  2    1.256961    0.076640    0.546093   -21.00000   -1.20000 
AFIX   0 
C6T'  1    1.119443    0.092110    0.589897   -21.00000    0.06324    0.03284 = 
         0.03902    0.01065   -0.02184   -0.01383 
AFIX  43 
H6TB  2    1.079900    0.103426    0.555078   -21.00000   -1.20000 
AFIX   0 
C7T'  1    0.952642    0.115030    0.649443   -21.00000    0.04545    0.03649 = 
         0.05514   -0.00509   -0.02492    0.00010 
AFIX 137 
H7TD  2    0.911905    0.077630    0.622845   -21.00000   -1.50000 
H7TE  2    0.941261    0.176154    0.638818   -21.00000   -1.50000 
H7TF  2    0.930015    0.105323    0.690385   -21.00000   -1.50000 
PART   0 
  
AFIX   0 
HKLF 4 1 1 0 0 0 1 0 0 0 1 
  
REM  mdk052_abs in P2(1)2(1)2(1) 
REM R1 =  0.0205 for    7638 Fo > 4sig(Fo)  and  0.0214 for all    7828 data 
REM    588 parameters refined using     96 restraints 
  
END 
  
WGHT      0.0205      1.7671 
  
REM Highest difference peak  0.307,  deepest hole -0.231,  1-sigma level  0.051 
Q1    1   0.7893  0.0786 -0.0086  11.00000  0.05    0.31 
Q2    1   0.8560  0.2332  0.1168  11.00000  0.05    0.30 
Q3    1   0.8522  0.1459  0.1156  11.00000  0.05    0.28 
Q4    1   1.0074  0.1632  0.1140  11.00000  0.05    0.27 
Q5    1   1.0710 -0.1954  0.3566  11.00000  0.05    0.26 
;
_shelx_res_checksum              32508

_exptl_crystal_recrystallization_method 
'Re-crystallisation from solvent: Toluene'
####################################################################### 
# 
# This file contains crystal structure data downloaded from the 
# Cambridge Structural Database (CSD) hosted by the Cambridge 
# Crystallographic Data Centre (CCDC).
# 
# Full information about CCDC data access policies and citation 
# guidelines are available at http://www.ccdc.cam.ac.uk/access/V1 
# 
# Audit and citation data items may have been added by the CCDC. 
# Please retain this information to preserve the provenance of 
# this file and to allow appropriate attribution of the data. 
# 
#######################################################################

data_mdk104
_database_code_depnum_ccdc_archive 'CCDC 1512974'
_audit_update_record             
;
2016-10-28 deposited with the CCDC.
2017-01-19 downloaded from the CCDC.
;

_audit_creation_method           SHELXL-2014/7
_shelx_SHELXL_version_number     2014/7
_chemical_name_systematic        ?
_chemical_name_common            ?
_chemical_melting_point          ?
_chemical_formula_moiety         'C18 H28 Br2 N2 P2 Pd'
_chemical_formula_sum            'C18 H28 Br2 N2 P2 Pd'
_chemical_formula_weight         600.58

loop_
_atom_type_symbol
_atom_type_description
_atom_type_scat_dispersion_real
_atom_type_scat_dispersion_imag
_atom_type_scat_source
C C 0.0181 0.0091 'International Tables Vol C Tables 4.2.6.8 and 6.1.1.4'
H H 0.0000 0.0000 'International Tables Vol C Tables 4.2.6.8 and 6.1.1.4'
N N 0.0311 0.0180 'International Tables Vol C Tables 4.2.6.8 and 6.1.1.4'
P P 0.2955 0.4335 'International Tables Vol C Tables 4.2.6.8 and 6.1.1.4'
Br Br -0.6763 1.2805 'International Tables Vol C Tables 4.2.6.8 and 6.1.1.4'
Pd Pd 0.1215 3.9337 'International Tables Vol C Tables 4.2.6.8 and 6.1.1.4'

_space_group_crystal_system      orthorhombic
_space_group_IT_number           19
_space_group_name_H-M_alt        'P 21 21 21'
_space_group_name_Hall           'P 2ac 2ab'

_shelx_space_group_comment       
; 
The symmetry employed for this shelxl refinement is uniquely defined 
by the following loop, which should always be used as a source of 
symmetry information in preference to the above space-group names. 
They are only intended as comments. 
;

loop_
_space_group_symop_operation_xyz
'x, y, z'
'-x+1/2, -y, z+1/2'
'-x, y+1/2, -z+1/2'
'x+1/2, -y+1/2, -z'

_cell_length_a                   7.6802(4)
_cell_length_b                   15.4523(7)
_cell_length_c                   18.3830(9)
_cell_angle_alpha                90
_cell_angle_beta                 90
_cell_angle_gamma                90
_cell_volume                     2181.63(18)
_cell_formula_units_Z            4
_cell_measurement_temperature    100(2)
_cell_measurement_reflns_used    9768
_cell_measurement_theta_min      2.86
_cell_measurement_theta_max      66.61

_exptl_crystal_description       small
_exptl_crystal_colour            yellow
_exptl_crystal_density_meas      ?
_exptl_crystal_density_method    ?
_exptl_crystal_density_diffrn    1.829
_exptl_crystal_F_000             1184
_exptl_transmission_factor_min   ?
_exptl_transmission_factor_max   ?
_exptl_crystal_size_max          0.050
_exptl_crystal_size_mid          0.050
_exptl_crystal_size_min          0.010
_exptl_absorpt_coefficient_mu    12.567
_shelx_estimated_absorpt_T_min   0.572
_shelx_estimated_absorpt_T_max   0.885
_exptl_absorpt_correction_type   multi-scan
_exptl_absorpt_correction_T_min  0.665
_exptl_absorpt_correction_T_max  0.882
_exptl_absorpt_process_details   
; 
(SADABS; Sheldrick, 2003) 
;
_exptl_absorpt_special_details   ?
_diffrn_ambient_temperature      100(2)
_diffrn_radiation_wavelength     1.54178
_diffrn_radiation_type           CuK\a
_diffrn_source                   'sealed-tube microsource X-ray generator'
_diffrn_measurement_device_type  'Bruker APEX-II CCD'
_diffrn_measurement_method       '\f and \w scans'
_diffrn_detector_area_resol_mean ?
_diffrn_reflns_number            13372
_diffrn_reflns_av_unetI/netI     0.0385
_diffrn_reflns_av_R_equivalents  0.0415
_diffrn_reflns_limit_h_min       -8
_diffrn_reflns_limit_h_max       9
_diffrn_reflns_limit_k_min       -18
_diffrn_reflns_limit_k_max       17
_diffrn_reflns_limit_l_min       -21
_diffrn_reflns_limit_l_max       21
_diffrn_reflns_theta_min         3.737
_diffrn_reflns_theta_max         66.603
_diffrn_reflns_theta_full        66.500
_diffrn_measured_fraction_theta_max 0.997
_diffrn_measured_fraction_theta_full 0.997
_diffrn_reflns_Laue_measured_fraction_max 0.997
_diffrn_reflns_Laue_measured_fraction_full 0.997
_diffrn_reflns_point_group_measured_fraction_max 0.992
_diffrn_reflns_point_group_measured_fraction_full 0.992
_reflns_number_total             3816
_reflns_number_gt                3690
_reflns_threshold_expression     'I > 2\s(I)'
_reflns_Friedel_coverage         0.729
_reflns_Friedel_fraction_max     0.985
_reflns_Friedel_fraction_full    0.986

_reflns_special_details          
; 
 Reflections were merged by SHELXL according to the crystal 
 class for the calculation of statistics and refinement. 
  
 _reflns_Friedel_fraction is defined as the number of unique 
 Friedel pairs measured divided by the number that would be 
 possible theoretically, ignoring centric projections and 
 systematic absences. 
;

_computing_data_collection       'Bruker APEX2'
_computing_cell_refinement       'Bruker SAINT'
_computing_data_reduction        'Bruker SAINT'
_computing_structure_solution    'SHELXS-97 (Sheldrick 2008)'
_computing_structure_refinement  'SHELXL-2014/7 (Sheldrick, 2014)'
_computing_molecular_graphics    'Bruker SHELXTL'
_computing_publication_material  'Bruker SHELXTL'
_refine_special_details          ?
_refine_ls_structure_factor_coef Fsqd
_refine_ls_matrix_type           full
_refine_ls_weighting_scheme      calc
_refine_ls_weighting_details     
'w=1/[\s^2^(Fo^2^)+3.8632P] where P=(Fo^2^+2Fc^2^)/3'
_atom_sites_solution_primary     direct
_atom_sites_solution_secondary   diffmap
_atom_sites_solution_hydrogens   geom
_refine_ls_hydrogen_treatment    constr
_refine_ls_extinction_method     none
_refine_ls_extinction_coef       ?
_refine_ls_abs_structure_details 
; 
 Flack x determined using 1529 quotients [(I+)-(I-)]/[(I+)+(I-)] 
 (Parsons, Flack and Wagner, Acta Cryst. B69 (2013) 249-259). 
;
_refine_ls_abs_structure_Flack   -0.013(6)
_chemical_absolute_configuration ad
_refine_ls_number_reflns         3816
_refine_ls_number_parameters     234
_refine_ls_number_restraints     0
_refine_ls_R_factor_all          0.0263
_refine_ls_R_factor_gt           0.0246
_refine_ls_wR_factor_ref         0.0570
_refine_ls_wR_factor_gt          0.0556
_refine_ls_goodness_of_fit_ref   1.085
_refine_ls_restrained_S_all      1.085
_refine_ls_shift/su_max          0.001
_refine_ls_shift/su_mean         0.000

loop_
_atom_site_label
_atom_site_type_symbol
_atom_site_fract_x
_atom_site_fract_y
_atom_site_fract_z
_atom_site_U_iso_or_equiv
_atom_site_adp_type
_atom_site_occupancy
_atom_site_site_symmetry_order
_atom_site_calc_flag
_atom_site_refinement_flags_posn
_atom_site_refinement_flags_adp
_atom_site_refinement_flags_occupancy
_atom_site_disorder_assembly
_atom_site_disorder_group
Pd1 Pd 0.09873(5) 0.46015(2) 0.15997(2) 0.01388(10) Uani 1 1 d . . . . .
Br1 Br -0.05343(8) 0.60218(3) 0.15981(3) 0.02031(14) Uani 1 1 d . . . . .
Br2 Br 0.01799(9) 0.42773(4) 0.03165(3) 0.02366(15) Uani 1 1 d . . . . .
P1 P 0.14586(19) 0.47691(8) 0.27906(8) 0.0127(3) Uani 1 1 d . . . . .
P2 P 0.27372(18) 0.34319(8) 0.16412(8) 0.0139(3) Uani 1 1 d . . . . .
N1 N 0.3729(6) 0.4008(3) 0.3738(2) 0.0149(10) Uani 1 1 d . . . . .
C2 C 0.3101(7) 0.3985(3) 0.3073(3) 0.0125(11) Uani 1 1 d . . . . .
C3 C 0.3449(8) 0.3295(4) 0.2587(3) 0.0160(12) Uani 1 1 d . . . . .
N4 N 0.4277(6) 0.2587(3) 0.2790(2) 0.0140(9) Uani 1 1 d . . . . .
C4A C 0.4902(7) 0.2579(3) 0.3489(3) 0.0143(11) Uani 1 1 d . . . . .
C5 C 0.5805(8) 0.1848(3) 0.3751(3) 0.0176(11) Uani 1 1 d . . . . .
H5A H 0.5906 0.1345 0.3458 0.021 Uiso 1 1 calc R U . . .
C6 C 0.6533(8) 0.1868(4) 0.4426(3) 0.0185(12) Uani 1 1 d . . . . .
H6A H 0.7149 0.1375 0.4598 0.022 Uiso 1 1 calc R U . . .
C7 C 0.6391(8) 0.2611(4) 0.4880(3) 0.0210(13) Uani 1 1 d . . . . .
H7A H 0.6926 0.2614 0.5346 0.025 Uiso 1 1 calc R U . . .
C8 C 0.5489(7) 0.3320(3) 0.4647(3) 0.0158(11) Uani 1 1 d . . . . .
H8A H 0.5387 0.3814 0.4952 0.019 Uiso 1 1 calc R U . . .
C8A C 0.4706(7) 0.3317(3) 0.3952(3) 0.0138(11) Uani 1 1 d . . . . .
C9 C -0.0465(7) 0.4445(3) 0.3358(3) 0.0160(11) Uani 1 1 d . . . . .
C10 C -0.0668(8) 0.3457(3) 0.3288(3) 0.0222(13) Uani 1 1 d . . . . .
H10A H 0.0314 0.3170 0.3528 0.033 Uiso 1 1 calc R U . . .
H10B H -0.0689 0.3297 0.2772 0.033 Uiso 1 1 calc R U . . .
H10C H -0.1758 0.3276 0.3519 0.033 Uiso 1 1 calc R U . . .
C11 C -0.2117(8) 0.4888(4) 0.3091(3) 0.0201(12) Uani 1 1 d . . . . .
H11A H -0.2458 0.4643 0.2620 0.030 Uiso 1 1 calc R U . . .
H11B H -0.1901 0.5510 0.3036 0.030 Uiso 1 1 calc R U . . .
H11C H -0.3054 0.4797 0.3444 0.030 Uiso 1 1 calc R U . . .
C12 C -0.0148(9) 0.4695(4) 0.4154(3) 0.0246(13) Uani 1 1 d . . . . .
H12A H 0.0950 0.4440 0.4321 0.037 Uiso 1 1 calc R U . . .
H12B H -0.1107 0.4478 0.4455 0.037 Uiso 1 1 calc R U . . .
H12C H -0.0085 0.5326 0.4196 0.037 Uiso 1 1 calc R U . . .
C13 C 0.2289(8) 0.5787(3) 0.3127(3) 0.0198(12) Uani 1 1 d . . . . .
H13A H 0.1359 0.6221 0.3120 0.030 Uiso 1 1 calc R U . . .
H13B H 0.3252 0.5981 0.2818 0.030 Uiso 1 1 calc R U . . .
H13C H 0.2708 0.5712 0.3627 0.030 Uiso 1 1 calc R U . . .
C14 C 0.4790(8) 0.3582(3) 0.1107(3) 0.0175(12) Uani 1 1 d . . . . .
C15 C 0.6285(9) 0.3032(4) 0.1415(3) 0.0281(15) Uani 1 1 d . . . . .
H15A H 0.5954 0.2420 0.1406 0.042 Uiso 1 1 calc R U . . .
H15B H 0.6525 0.3209 0.1917 0.042 Uiso 1 1 calc R U . . .
H15C H 0.7332 0.3117 0.1118 0.042 Uiso 1 1 calc R U . . .
C16 C 0.5275(8) 0.4541(4) 0.1133(3) 0.0231(12) Uani 1 1 d . . . . .
H16A H 0.4341 0.4884 0.0912 0.035 Uiso 1 1 calc R U . . .
H16B H 0.6360 0.4633 0.0863 0.035 Uiso 1 1 calc R U . . .
H16C H 0.5435 0.4719 0.1640 0.035 Uiso 1 1 calc R U . . .
C17 C 0.4485(10) 0.3306(4) 0.0313(3) 0.0280(15) Uani 1 1 d . . . . .
H17A H 0.4296 0.2680 0.0292 0.042 Uiso 1 1 calc R U . . .
H17B H 0.5506 0.3458 0.0020 0.042 Uiso 1 1 calc R U . . .
H17C H 0.3457 0.3606 0.0122 0.042 Uiso 1 1 calc R U . . .
C18 C 0.1840(9) 0.2383(4) 0.1414(3) 0.0252(14) Uani 1 1 d . . . . .
H18A H 0.1189 0.2425 0.0957 0.038 Uiso 1 1 calc R U . . .
H18B H 0.1057 0.2193 0.1803 0.038 Uiso 1 1 calc R U . . .
H18C H 0.2788 0.1964 0.1358 0.038 Uiso 1 1 calc R U . . .

loop_
_atom_site_aniso_label
_atom_site_aniso_U_11
_atom_site_aniso_U_22
_atom_site_aniso_U_33
_atom_site_aniso_U_23
_atom_site_aniso_U_13
_atom_site_aniso_U_12
Pd1 0.01731(19) 0.01253(17) 0.01179(17) 0.00215(15) -0.00043(17) 0.00028(14)
Br1 0.0257(3) 0.0157(3) 0.0195(3) 0.0043(2) 0.0012(3) 0.0046(2)
Br2 0.0329(4) 0.0244(3) 0.0136(3) 0.0008(2) -0.0037(3) 0.0038(3)
P1 0.0158(7) 0.0100(6) 0.0121(6) 0.0001(5) 0.0005(6) 0.0005(5)
P2 0.0207(7) 0.0107(6) 0.0105(6) 0.0002(5) -0.0002(6) 0.0000(5)
N1 0.018(3) 0.012(2) 0.014(2) 0.0007(17) 0.001(2) 0.0002(18)
C2 0.013(3) 0.011(2) 0.013(3) 0.002(2) 0.001(2) -0.002(2)
C3 0.018(3) 0.019(3) 0.011(2) 0.001(2) 0.000(2) -0.005(2)
N4 0.017(2) 0.011(2) 0.014(2) 0.0031(17) 0.001(2) 0.0002(18)
C4A 0.017(3) 0.015(2) 0.011(3) 0.002(2) 0.004(2) -0.002(2)
C5 0.022(3) 0.013(2) 0.018(3) 0.000(2) 0.001(3) -0.003(2)
C6 0.019(3) 0.021(3) 0.015(3) 0.008(2) 0.000(2) 0.001(2)
C7 0.020(3) 0.029(3) 0.015(3) 0.002(2) 0.002(2) 0.002(2)
C8 0.017(3) 0.019(3) 0.011(3) -0.002(2) 0.002(2) -0.001(2)
C8A 0.008(2) 0.018(3) 0.016(3) 0.004(2) 0.002(2) -0.001(2)
C9 0.017(3) 0.015(2) 0.016(3) 0.000(2) 0.004(2) -0.0008(19)
C10 0.022(3) 0.019(3) 0.026(3) 0.002(2) 0.005(3) -0.005(2)
C11 0.016(3) 0.023(3) 0.021(3) 0.001(2) 0.002(2) 0.000(2)
C12 0.026(3) 0.031(3) 0.017(3) 0.000(2) 0.002(3) -0.001(3)
C13 0.021(3) 0.013(3) 0.025(3) -0.001(2) -0.001(3) -0.001(2)
C14 0.024(3) 0.017(3) 0.012(3) 0.002(2) 0.008(2) 0.004(2)
C15 0.026(3) 0.031(3) 0.027(3) 0.007(3) 0.011(3) 0.011(3)
C16 0.027(3) 0.021(3) 0.021(3) 0.004(2) 0.003(3) 0.002(3)
C17 0.043(4) 0.028(3) 0.014(3) -0.003(2) 0.006(3) 0.003(3)
C18 0.039(4) 0.013(3) 0.024(3) 0.002(2) -0.008(3) -0.004(2)

_geom_special_details            
; 
 All esds (except the esd in the dihedral angle between two l.s. planes) 
 are estimated using the full covariance matrix.  The cell esds are taken 
 into account individually in the estimation of esds in distances, angles 
 and torsion angles; correlations between esds in cell parameters are only 
 used when they are defined by crystal symmetry.  An approximate (isotropic) 
 treatment of cell esds is used for estimating esds involving l.s. planes. 
;

loop_
_geom_bond_atom_site_label_1
_geom_bond_atom_site_label_2
_geom_bond_distance
_geom_bond_site_symmetry_2
_geom_bond_publ_flag
Pd1 P1 2.2341(15) . ?
Pd1 P2 2.2534(13) . ?
Pd1 Br1 2.4865(6) . ?
Pd1 Br2 2.4898(7) . ?
P1 C13 1.807(6) . ?
P1 C2 1.824(6) . ?
P1 C9 1.877(6) . ?
P2 C18 1.810(6) . ?
P2 C3 1.835(6) . ?
P2 C14 1.872(6) . ?
N1 C2 1.315(7) . ?
N1 C8A 1.364(7) . ?
C2 C3 1.417(8) . ?
C3 N4 1.320(8) . ?
N4 C4A 1.371(7) . ?
C4A C5 1.410(8) . ?
C4A C8A 1.431(7) . ?
C5 C6 1.362(8) . ?
C5 H5A 0.9500 . ?
C6 C7 1.424(9) . ?
C6 H6A 0.9500 . ?
C7 C8 1.365(8) . ?
C7 H7A 0.9500 . ?
C8 C8A 1.412(8) . ?
C8 H8A 0.9500 . ?
C9 C11 1.523(8) . ?
C9 C12 1.533(8) . ?
C9 C10 1.539(7) . ?
C10 H10A 0.9800 . ?
C10 H10B 0.9800 . ?
C10 H10C 0.9800 . ?
C11 H11A 0.9800 . ?
C11 H11B 0.9800 . ?
C11 H11C 0.9800 . ?
C12 H12A 0.9800 . ?
C12 H12B 0.9800 . ?
C12 H12C 0.9800 . ?
C13 H13A 0.9800 . ?
C13 H13B 0.9800 . ?
C13 H13C 0.9800 . ?
C14 C16 1.529(8) . ?
C14 C15 1.537(8) . ?
C14 C17 1.538(8) . ?
C15 H15A 0.9800 . ?
C15 H15B 0.9800 . ?
C15 H15C 0.9800 . ?
C16 H16A 0.9800 . ?
C16 H16B 0.9800 . ?
C16 H16C 0.9800 . ?
C17 H17A 0.9800 . ?
C17 H17B 0.9800 . ?
C17 H17C 0.9800 . ?
C18 H18A 0.9800 . ?
C18 H18B 0.9800 . ?
C18 H18C 0.9800 . ?

loop_
_geom_angle_atom_site_label_1
_geom_angle_atom_site_label_2
_geom_angle_atom_site_label_3
_geom_angle
_geom_angle_site_symmetry_1
_geom_angle_site_symmetry_3
_geom_angle_publ_flag
P1 Pd1 P2 87.89(5) . . ?
P1 Pd1 Br1 88.56(4) . . ?
P2 Pd1 Br1 171.20(4) . . ?
P1 Pd1 Br2 172.77(4) . . ?
P2 Pd1 Br2 91.11(4) . . ?
Br1 Pd1 Br2 93.41(2) . . ?
C13 P1 C2 103.7(3) . . ?
C13 P1 C9 108.7(3) . . ?
C2 P1 C9 102.0(2) . . ?
C13 P1 Pd1 119.6(2) . . ?
C2 P1 Pd1 108.30(18) . . ?
C9 P1 Pd1 112.72(19) . . ?
C18 P2 C3 103.3(3) . . ?
C18 P2 C14 108.1(3) . . ?
C3 P2 C14 105.1(3) . . ?
C18 P2 Pd1 118.9(2) . . ?
C3 P2 Pd1 107.6(2) . . ?
C14 P2 Pd1 112.67(17) . . ?
C2 N1 C8A 116.7(5) . . ?
N1 C2 C3 122.5(5) . . ?
N1 C2 P1 120.1(4) . . ?
C3 C2 P1 116.8(4) . . ?
N4 C3 C2 122.5(5) . . ?
N4 C3 P2 120.5(4) . . ?
C2 C3 P2 117.0(4) . . ?
C3 N4 C4A 116.2(4) . . ?
N4 C4A C5 120.0(5) . . ?
N4 C4A C8A 120.9(5) . . ?
C5 C4A C8A 119.1(5) . . ?
C6 C5 C4A 119.7(5) . . ?
C6 C5 H5A 120.1 . . ?
C4A C5 H5A 120.1 . . ?
C5 C6 C7 121.3(5) . . ?
C5 C6 H6A 119.4 . . ?
C7 C6 H6A 119.4 . . ?
C8 C7 C6 120.2(5) . . ?
C8 C7 H7A 119.9 . . ?
C6 C7 H7A 119.9 . . ?
C7 C8 C8A 119.8(5) . . ?
C7 C8 H8A 120.1 . . ?
C8A C8 H8A 120.1 . . ?
N1 C8A C8 119.5(5) . . ?
N1 C8A C4A 120.7(5) . . ?
C8 C8A C4A 119.8(5) . . ?
C11 C9 C12 109.1(5) . . ?
C11 C9 C10 109.5(5) . . ?
C12 C9 C10 110.2(5) . . ?
C11 C9 P1 110.9(4) . . ?
C12 C9 P1 109.8(4) . . ?
C10 C9 P1 107.3(4) . . ?
C9 C10 H10A 109.5 . . ?
C9 C10 H10B 109.5 . . ?
H10A C10 H10B 109.5 . . ?
C9 C10 H10C 109.5 . . ?
H10A C10 H10C 109.5 . . ?
H10B C10 H10C 109.5 . . ?
C9 C11 H11A 109.5 . . ?
C9 C11 H11B 109.5 . . ?
H11A C11 H11B 109.5 . . ?
C9 C11 H11C 109.5 . . ?
H11A C11 H11C 109.5 . . ?
H11B C11 H11C 109.5 . . ?
C9 C12 H12A 109.5 . . ?
C9 C12 H12B 109.5 . . ?
H12A C12 H12B 109.5 . . ?
C9 C12 H12C 109.5 . . ?
H12A C12 H12C 109.5 . . ?
H12B C12 H12C 109.5 . . ?
P1 C13 H13A 109.5 . . ?
P1 C13 H13B 109.5 . . ?
H13A C13 H13B 109.5 . . ?
P1 C13 H13C 109.5 . . ?
H13A C13 H13C 109.5 . . ?
H13B C13 H13C 109.5 . . ?
C16 C14 C15 110.0(5) . . ?
C16 C14 C17 109.6(5) . . ?
C15 C14 C17 108.1(5) . . ?
C16 C14 P2 108.0(4) . . ?
C15 C14 P2 111.6(4) . . ?
C17 C14 P2 109.6(5) . . ?
C14 C15 H15A 109.5 . . ?
C14 C15 H15B 109.5 . . ?
H15A C15 H15B 109.5 . . ?
C14 C15 H15C 109.5 . . ?
H15A C15 H15C 109.5 . . ?
H15B C15 H15C 109.5 . . ?
C14 C16 H16A 109.5 . . ?
C14 C16 H16B 109.5 . . ?
H16A C16 H16B 109.5 . . ?
C14 C16 H16C 109.5 . . ?
H16A C16 H16C 109.5 . . ?
H16B C16 H16C 109.5 . . ?
C14 C17 H17A 109.5 . . ?
C14 C17 H17B 109.5 . . ?
H17A C17 H17B 109.5 . . ?
C14 C17 H17C 109.5 . . ?
H17A C17 H17C 109.5 . . ?
H17B C17 H17C 109.5 . . ?
P2 C18 H18A 109.5 . . ?
P2 C18 H18B 109.5 . . ?
H18A C18 H18B 109.5 . . ?
P2 C18 H18C 109.5 . . ?
H18A C18 H18C 109.5 . . ?
H18B C18 H18C 109.5 . . ?

loop_
_geom_torsion_atom_site_label_1
_geom_torsion_atom_site_label_2
_geom_torsion_atom_site_label_3
_geom_torsion_atom_site_label_4
_geom_torsion
_geom_torsion_site_symmetry_1
_geom_torsion_site_symmetry_2
_geom_torsion_site_symmetry_3
_geom_torsion_site_symmetry_4
_geom_torsion_publ_flag
C8A N1 C2 C3 -1.8(8) . . . . ?
C8A N1 C2 P1 168.6(4) . . . . ?
C13 P1 C2 N1 45.5(5) . . . . ?
C9 P1 C2 N1 -67.4(5) . . . . ?
Pd1 P1 C2 N1 173.5(4) . . . . ?
C13 P1 C2 C3 -143.6(4) . . . . ?
C9 P1 C2 C3 103.5(4) . . . . ?
Pd1 P1 C2 C3 -15.6(5) . . . . ?
N1 C2 C3 N4 7.1(9) . . . . ?
P1 C2 C3 N4 -163.6(4) . . . . ?
N1 C2 C3 P2 -171.6(4) . . . . ?
P1 C2 C3 P2 17.7(6) . . . . ?
C18 P2 C3 N4 43.4(5) . . . . ?
C14 P2 C3 N4 -69.8(5) . . . . ?
Pd1 P2 C3 N4 169.9(4) . . . . ?
C18 P2 C3 C2 -137.9(5) . . . . ?
C14 P2 C3 C2 108.9(5) . . . . ?
Pd1 P2 C3 C2 -11.4(5) . . . . ?
C2 C3 N4 C4A -4.6(8) . . . . ?
P2 C3 N4 C4A 174.0(4) . . . . ?
C3 N4 C4A C5 -179.9(5) . . . . ?
C3 N4 C4A C8A -2.2(8) . . . . ?
N4 C4A C5 C6 175.2(5) . . . . ?
C8A C4A C5 C6 -2.5(8) . . . . ?
C4A C5 C6 C7 0.5(9) . . . . ?
C5 C6 C7 C8 1.1(9) . . . . ?
C6 C7 C8 C8A -0.5(9) . . . . ?
C2 N1 C8A C8 177.0(5) . . . . ?
C2 N1 C8A C4A -5.0(8) . . . . ?
C7 C8 C8A N1 176.5(5) . . . . ?
C7 C8 C8A C4A -1.6(8) . . . . ?
N4 C4A C8A N1 7.3(8) . . . . ?
C5 C4A C8A N1 -175.0(5) . . . . ?
N4 C4A C8A C8 -174.6(5) . . . . ?
C5 C4A C8A C8 3.1(8) . . . . ?
C13 P1 C9 C11 83.5(4) . . . . ?
C2 P1 C9 C11 -167.4(4) . . . . ?
Pd1 P1 C9 C11 -51.5(4) . . . . ?
C13 P1 C9 C12 -37.1(5) . . . . ?
C2 P1 C9 C12 72.0(4) . . . . ?
Pd1 P1 C9 C12 -172.1(3) . . . . ?
C13 P1 C9 C10 -157.0(4) . . . . ?
C2 P1 C9 C10 -47.9(4) . . . . ?
Pd1 P1 C9 C10 68.1(4) . . . . ?
C18 P2 C14 C16 164.7(4) . . . . ?
C3 P2 C14 C16 -85.6(4) . . . . ?
Pd1 P2 C14 C16 31.3(5) . . . . ?
C18 P2 C14 C15 -74.3(5) . . . . ?
C3 P2 C14 C15 35.4(5) . . . . ?
Pd1 P2 C14 C15 152.3(4) . . . . ?
C18 P2 C14 C17 45.4(5) . . . . ?
C3 P2 C14 C17 155.2(4) . . . . ?
Pd1 P2 C14 C17 -88.0(4) . . . . ?

_refine_diff_density_max         0.419
_refine_diff_density_min         -0.422
_refine_diff_density_rms         0.081

_shelx_res_file                  
; 
  
    mdk104_abs.res created by SHELXL-2014/7 
  
  
TITL mdk104_abs in P2(1)2(1)2(1) 
CELL 1.54178   7.68020  15.45230  18.38300  90.0000  90.0000  90.0000 
ZERR    4.00   0.00040   0.00070   0.00090   0.0000   0.0000   0.0000 
LATT -1 
SYMM 0.5-X, -Y, 0.5+Z 
SYMM -X, 0.5+Y, 0.5-Z 
SYMM 0.5+X, 0.5-Y, -Z 
SFAC C H N  P BR PD 
UNIT 72 112 8 8 8 4 
TEMP -173 
SIZE 0.010 0.050 0.050 
acta 133 
L.S. 8 
BOND $H 
FMAP 2 
PLAN 5 
CONF 
  
WGHT    0.000000    3.863200 
FVAR       0.08140 
PD1   6    0.098733    0.460149    0.159966    11.00000    0.01731    0.01253 = 
         0.01179    0.00215   -0.00043    0.00028 
BR1   5   -0.053426    0.602184    0.159814    11.00000    0.02574    0.01571 = 
         0.01948    0.00431    0.00116    0.00457 
BR2   5    0.017995    0.427735    0.031652    11.00000    0.03294    0.02442 = 
         0.01360    0.00082   -0.00373    0.00382 
P1    4    0.145860    0.476915    0.279058    11.00000    0.01580    0.01004 = 
         0.01213    0.00012    0.00048    0.00046 
P2    4    0.273721    0.343195    0.164122    11.00000    0.02068    0.01070 = 
         0.01046    0.00022   -0.00025   -0.00001 
N1    3    0.372913    0.400803    0.373815    11.00000    0.01815    0.01222 = 
         0.01432    0.00070    0.00094    0.00015 
C2    1    0.310057    0.398537    0.307313    11.00000    0.01339    0.01114 = 
         0.01291    0.00196    0.00105   -0.00158 
C3    1    0.344903    0.329525    0.258709    11.00000    0.01830    0.01892 = 
         0.01084    0.00126    0.00024   -0.00536 
N4    3    0.427680    0.258698    0.279025    11.00000    0.01688    0.01129 = 
         0.01370    0.00306    0.00107    0.00024 
C4A   1    0.490153    0.257885    0.348913    11.00000    0.01726    0.01491 = 
         0.01082    0.00242    0.00377   -0.00177 
C5    1    0.580541    0.184849    0.375113    11.00000    0.02239    0.01282 = 
         0.01758   -0.00001    0.00073   -0.00265 
AFIX  43 
H5A   2    0.590622    0.134488    0.345771    11.00000   -1.20000 
AFIX   0 
C6    1    0.653347    0.186763    0.442643    11.00000    0.01940    0.02076 = 
         0.01548    0.00752    0.00000    0.00133 
AFIX  43 
H6A   2    0.714860    0.137505    0.459842    11.00000   -1.20000 
AFIX   0 
C7    1    0.639088    0.261125    0.487968    11.00000    0.01962    0.02870 = 
         0.01472    0.00175    0.00227    0.00151 
AFIX  43 
H7A   2    0.692559    0.261415    0.534568    11.00000   -1.20000 
AFIX   0 
C8    1    0.548860    0.332001    0.464700    11.00000    0.01737    0.01861 = 
         0.01149   -0.00168    0.00214   -0.00124 
AFIX  43 
H8A   2    0.538727    0.381401    0.495170    11.00000   -1.20000 
AFIX   0 
C8A   1    0.470644    0.331667    0.395214    11.00000    0.00785    0.01786 = 
         0.01570    0.00360    0.00213   -0.00092 
C9    1   -0.046513    0.444477    0.335816    11.00000    0.01710    0.01484 = 
         0.01600    0.00030    0.00407   -0.00076 
C10   1   -0.066807    0.345730    0.328795    11.00000    0.02223    0.01851 = 
         0.02600    0.00221    0.00483   -0.00471 
AFIX 137 
H10A  2    0.031437    0.317006    0.352759    11.00000   -1.50000 
H10B  2   -0.068949    0.329703    0.277223    11.00000   -1.50000 
H10C  2   -0.175830    0.327612    0.351932    11.00000   -1.50000 
AFIX   0 
C11   1   -0.211697    0.488799    0.309071    11.00000    0.01610    0.02318 = 
         0.02105    0.00114    0.00174   -0.00031 
AFIX 137 
H11A  2   -0.245771    0.464263    0.262019    11.00000   -1.50000 
H11B  2   -0.190145    0.550966    0.303574    11.00000   -1.50000 
H11C  2   -0.305450    0.479685    0.344413    11.00000   -1.50000 
AFIX   0 
C12   1   -0.014820    0.469472    0.415430    11.00000    0.02616    0.03064 = 
         0.01700    0.00042    0.00208   -0.00061 
AFIX 137 
H12A  2    0.095007    0.443966    0.432071    11.00000   -1.50000 
H12B  2   -0.110720    0.447807    0.445514    11.00000   -1.50000 
H12C  2   -0.008487    0.532620    0.419597    11.00000   -1.50000 
AFIX   0 
C13   1    0.228943    0.578740    0.312744    11.00000    0.02128    0.01287 = 
         0.02531   -0.00105   -0.00079   -0.00135 
AFIX 137 
H13A  2    0.135864    0.622114    0.312039    11.00000   -1.50000 
H13B  2    0.325174    0.598132    0.281762    11.00000   -1.50000 
H13C  2    0.270841    0.571189    0.362697    11.00000   -1.50000 
AFIX   0 
C14   1    0.478978    0.358165    0.110698    11.00000    0.02371    0.01722 = 
         0.01153    0.00216    0.00826    0.00420 
C15   1    0.628547    0.303207    0.141496    11.00000    0.02605    0.03107 = 
         0.02705    0.00735    0.01141    0.01124 
AFIX 137 
H15A  2    0.595425    0.241969    0.140592    11.00000   -1.50000 
H15B  2    0.652453    0.320856    0.191717    11.00000   -1.50000 
H15C  2    0.733151    0.311745    0.111822    11.00000   -1.50000 
AFIX   0 
C16   1    0.527501    0.454052    0.113294    11.00000    0.02695    0.02091 = 
         0.02133    0.00444    0.00316    0.00239 
AFIX 137 
H16A  2    0.434148    0.488378    0.091196    11.00000   -1.50000 
H16B  2    0.636000    0.463330    0.086343    11.00000   -1.50000 
H16C  2    0.543463    0.471923    0.164007    11.00000   -1.50000 
AFIX   0 
C17   1    0.448452    0.330646    0.031321    11.00000    0.04267    0.02767 = 
         0.01371   -0.00254    0.00638    0.00337 
AFIX 137 
H17A  2    0.429601    0.267971    0.029211    11.00000   -1.50000 
H17B  2    0.550561    0.345848    0.002015    11.00000   -1.50000 
H17C  2    0.345742    0.360583    0.012154    11.00000   -1.50000 
AFIX   0 
C18   1    0.183992    0.238344    0.141381    11.00000    0.03892    0.01303 = 
         0.02355    0.00162   -0.00796   -0.00402 
AFIX 137 
H18A  2    0.118888    0.242528    0.095667    11.00000   -1.50000 
H18B  2    0.105722    0.219323    0.180330    11.00000   -1.50000 
H18C  2    0.278772    0.196398    0.135831    11.00000   -1.50000 
  
AFIX   0 
HKLF 4 
  
REM  mdk104_abs in P2(1)2(1)2(1) 
REM R1 =  0.0246 for    3690 Fo > 4sig(Fo)  and  0.0263 for all    3816 data 
REM    234 parameters refined using      0 restraints 
  
END 
  
WGHT      0.0000      3.8627 
  
REM Highest difference peak  0.419,  deepest hole -0.422,  1-sigma level  0.081 
Q1    1  -0.0341  0.3574  0.0192  11.00000  0.05    0.42 
Q2    1   0.0424  0.5552  0.1577  11.00000  0.05    0.37 
Q3    1   0.0986  0.4664  0.0116  11.00000  0.05    0.36 
Q4    1   0.2126  0.2860  0.1570  11.00000  0.05    0.35 
Q5    1   0.0297  0.6417  0.1682  11.00000  0.05    0.33 
;
_shelx_res_checksum              64025

_exptl_crystal_recrystallization_method 
'Re-crystallisation from solvent: dichloromethane and toluene '
####################################################################### 
# 
# This file contains crystal structure data downloaded from the 
# Cambridge Structural Database (CSD) hosted by the Cambridge 
# Crystallographic Data Centre (CCDC).
# 
# Full information about CCDC data access policies and citation 
# guidelines are available at http://www.ccdc.cam.ac.uk/access/V1 
# 
# Audit and citation data items may have been added by the CCDC. 
# Please retain this information to preserve the provenance of 
# this file and to allow appropriate attribution of the data. 
# 
#######################################################################

data_mdk105
_database_code_depnum_ccdc_archive 'CCDC 1512975'
_audit_update_record             
;
2016-10-28 deposited with the CCDC.
2017-01-19 downloaded from the CCDC.
;

_audit_creation_method           SHELXL-2014/7
_shelx_SHELXL_version_number     2014/7
_chemical_name_systematic        ?
_chemical_name_common            ?
_chemical_melting_point          ?
_chemical_formula_moiety         'C25 H32 Br N3 O P2 Pd'
_chemical_formula_sum            'C25 H32 Br N3 O P2 Pd'
_chemical_formula_weight         638.78

loop_
_atom_type_symbol
_atom_type_description
_atom_type_scat_dispersion_real
_atom_type_scat_dispersion_imag
_atom_type_scat_source
C C 0.0181 0.0091 'International Tables Vol C Tables 4.2.6.8 and 6.1.1.4'
H H 0.0000 0.0000 'International Tables Vol C Tables 4.2.6.8 and 6.1.1.4'
N N 0.0311 0.0180 'International Tables Vol C Tables 4.2.6.8 and 6.1.1.4'
O O 0.0492 0.0322 'International Tables Vol C Tables 4.2.6.8 and 6.1.1.4'
P P 0.2955 0.4335 'International Tables Vol C Tables 4.2.6.8 and 6.1.1.4'
Br Br -0.6763 1.2805 'International Tables Vol C Tables 4.2.6.8 and 6.1.1.4'
Pd Pd 0.1215 3.9337 'International Tables Vol C Tables 4.2.6.8 and 6.1.1.4'

_space_group_crystal_system      monoclinic
_space_group_IT_number           5
_space_group_name_H-M_alt        'C 2'
_space_group_name_Hall           'C 2y'

_shelx_space_group_comment       
; 
The symmetry employed for this shelxl refinement is uniquely defined 
by the following loop, which should always be used as a source of 
symmetry information in preference to the above space-group names. 
They are only intended as comments. 
;

loop_
_space_group_symop_operation_xyz
'x, y, z'
'-x, y, -z'
'x+1/2, y+1/2, z'
'-x+1/2, y+1/2, -z'

_cell_length_a                   23.4340(11)
_cell_length_b                   10.7208(5)
_cell_length_c                   10.6091(5)
_cell_angle_alpha                90
_cell_angle_beta                 95.3448(14)
_cell_angle_gamma                90
_cell_volume                     2653.7(2)
_cell_formula_units_Z            4
_cell_measurement_temperature    100(2)
_cell_measurement_reflns_used    9798
_cell_measurement_theta_min      3.79
_cell_measurement_theta_max      66.55

_exptl_crystal_description       Rod
_exptl_crystal_colour            'pale yellow'
_exptl_crystal_density_meas      ?
_exptl_crystal_density_method    ?
_exptl_crystal_density_diffrn    1.599
_exptl_crystal_F_000             1288
_exptl_crystal_size_max          0.300
_exptl_crystal_size_mid          0.200
_exptl_crystal_size_min          0.100
_exptl_absorpt_coefficient_mu    8.720
_shelx_estimated_absorpt_T_min   0.180
_shelx_estimated_absorpt_T_max   0.476
_exptl_absorpt_correction_type   multi-scan
_exptl_absorpt_correction_T_min  0.289
_exptl_absorpt_correction_T_max  0.418

_exptl_absorpt_process_details   
; 
(SADABS; Sheldrick, 2003) 
;
_exptl_absorpt_special_details   ?
_diffrn_ambient_temperature      100(2)
_diffrn_radiation_wavelength     1.54178
_diffrn_radiation_type           CuK\a
_diffrn_source                   'sealed-tube microsource X-ray generator'
_diffrn_measurement_device_type  'Bruker APEX-II CCD'
_diffrn_measurement_method       '\f and \w scans'
_diffrn_detector_area_resol_mean ?
_diffrn_reflns_number            23472
_diffrn_reflns_av_unetI/netI     0.0302
_diffrn_reflns_av_R_equivalents  0.0414
_diffrn_reflns_limit_h_min       -27
_diffrn_reflns_limit_h_max       27
_diffrn_reflns_limit_k_min       -12
_diffrn_reflns_limit_k_max       12
_diffrn_reflns_limit_l_min       -11
_diffrn_reflns_limit_l_max       12
_diffrn_reflns_theta_min         3.789
_diffrn_reflns_theta_max         66.577
_diffrn_reflns_theta_full        66.577
_diffrn_measured_fraction_theta_max 0.989
_diffrn_measured_fraction_theta_full 0.989
_diffrn_reflns_Laue_measured_fraction_max 0.989
_diffrn_reflns_Laue_measured_fraction_full 0.989
_diffrn_reflns_point_group_measured_fraction_max 0.989
_diffrn_reflns_point_group_measured_fraction_full 0.989
_reflns_number_total             4648
_reflns_number_gt                4584
_reflns_threshold_expression     'I > 2\s(I)'
_reflns_Friedel_coverage         0.891
_reflns_Friedel_fraction_max     0.989
_reflns_Friedel_fraction_full    0.989

_reflns_special_details          
; 
 Reflections were merged by SHELXL according to the crystal 
 class for the calculation of statistics and refinement. 
  
 _reflns_Friedel_fraction is defined as the number of unique 
 Friedel pairs measured divided by the number that would be 
 possible theoretically, ignoring centric projections and 
 systematic absences. 
;

_computing_data_collection       'Bruker APEX2'
_computing_cell_refinement       'Bruker SAINT'
_computing_data_reduction        'Bruker SAINT'
_computing_structure_solution    'SHELXS-97 (Sheldrick 2008)'
_computing_structure_refinement  'SHELXL-2014/7 (Sheldrick, 2014)'
_computing_molecular_graphics    'Bruker SHELXTL'
_computing_publication_material  'Bruker SHELXTL'
_refine_special_details          ?
_refine_ls_structure_factor_coef Fsqd
_refine_ls_matrix_type           full
_refine_ls_weighting_scheme      calc
_refine_ls_weighting_details     
'w=1/[\s^2^(Fo^2^)+(0.0292P)^2^+4.0320P] where P=(Fo^2^+2Fc^2^)/3'
_atom_sites_solution_primary     direct
_atom_sites_solution_secondary   diffmap
_atom_sites_solution_hydrogens   geom
_refine_ls_hydrogen_treatment    constr
_refine_ls_extinction_method     none
_refine_ls_extinction_coef       ?
_refine_ls_abs_structure_details 
; 
 Flack x determined using 2111 quotients [(I+)-(I-)]/[(I+)+(I-)] 
 (Parsons, Flack and Wagner, Acta Cryst. B69 (2013) 249-259). 
;
_refine_ls_abs_structure_Flack   -0.016(4)
_chemical_absolute_configuration ad
_refine_ls_number_reflns         4648
_refine_ls_number_parameters     306
_refine_ls_number_restraints     1
_refine_ls_R_factor_all          0.0234
_refine_ls_R_factor_gt           0.0229
_refine_ls_wR_factor_ref         0.0566
_refine_ls_wR_factor_gt          0.0562
_refine_ls_goodness_of_fit_ref   1.076
_refine_ls_restrained_S_all      1.075
_refine_ls_shift/su_max          0.001
_refine_ls_shift/su_mean         0.000

loop_
_atom_site_label
_atom_site_type_symbol
_atom_site_fract_x
_atom_site_fract_y
_atom_site_fract_z
_atom_site_U_iso_or_equiv
_atom_site_adp_type
_atom_site_occupancy
_atom_site_site_symmetry_order
_atom_site_calc_flag
_atom_site_refinement_flags_posn
_atom_site_refinement_flags_adp
_atom_site_refinement_flags_occupancy
_atom_site_disorder_assembly
_atom_site_disorder_group
Pd1 Pd 0.76876(2) 0.66131(3) 0.70544(3) 0.01255(9) Uani 1 1 d . . . . .
Br1 Br 0.70392(2) 0.84065(4) 0.73323(4) 0.01726(12) Uani 1 1 d . . . . .
P1L P 0.82694(5) 0.49590(10) 0.69564(10) 0.0124(2) Uani 1 1 d . . . . .
C1L C 0.8930(2) 0.5179(5) 0.6094(4) 0.0180(10) Uani 1 1 d . . . . .
C2L C 0.9377(2) 0.5953(5) 0.6894(5) 0.0208(10) Uani 1 1 d . . . . .
H2LA H 0.9705 0.6113 0.6409 0.031 Uiso 1 1 calc R U . . .
H2LB H 0.9505 0.5494 0.7668 0.031 Uiso 1 1 calc R U . . .
H2LC H 0.9206 0.6748 0.7119 0.031 Uiso 1 1 calc R U . . .
C3L C 0.8750(2) 0.5880(5) 0.4865(5) 0.0224(11) Uani 1 1 d . . . . .
H3LA H 0.9085 0.5998 0.4388 0.034 Uiso 1 1 calc R U . . .
H3LB H 0.8592 0.6695 0.5064 0.034 Uiso 1 1 calc R U . . .
H3LC H 0.8459 0.5396 0.4354 0.034 Uiso 1 1 calc R U . . .
C4L C 0.9180(2) 0.3900(5) 0.5791(5) 0.0215(10) Uani 1 1 d . . . . .
H4LA H 0.9546 0.4016 0.5429 0.032 Uiso 1 1 calc R U . . .
H4LB H 0.8912 0.3461 0.5181 0.032 Uiso 1 1 calc R U . . .
H4LC H 0.9242 0.3408 0.6570 0.032 Uiso 1 1 calc R U . . .
C5L C 0.7958(2) 0.3512(5) 0.6343(4) 0.0169(9) Uani 1 1 d . . . . .
H5LA H 0.8209 0.2815 0.6623 0.025 Uiso 1 1 calc R U . . .
H5LB H 0.7914 0.3543 0.5416 0.025 Uiso 1 1 calc R U . . .
H5LC H 0.7581 0.3395 0.6658 0.025 Uiso 1 1 calc R U . . .
P2L P 0.86047(5) 0.70778(11) 0.95116(10) 0.0134(2) Uani 1 1 d . . . . .
O1L O 0.83618(14) 0.7511(3) 0.8220(3) 0.0161(7) Uani 1 1 d . . . . .
C6L C 0.8142(2) 0.7452(4) 1.0758(4) 0.0169(10) Uani 1 1 d . . . . .
C7L C 0.7960(2) 0.8819(5) 1.0537(4) 0.0210(10) Uani 1 1 d . . . . .
H7LA H 0.7710 0.9072 1.1183 0.032 Uiso 1 1 calc R U . . .
H7LB H 0.7753 0.8903 0.9696 0.032 Uiso 1 1 calc R U . . .
H7LC H 0.8301 0.9352 1.0593 0.032 Uiso 1 1 calc R U . . .
C8L C 0.8469(2) 0.7293(5) 1.2082(4) 0.0233(11) Uani 1 1 d . . . . .
H8LA H 0.8210 0.7463 1.2734 0.035 Uiso 1 1 calc R U . . .
H8LB H 0.8792 0.7877 1.2175 0.035 Uiso 1 1 calc R U . . .
H8LC H 0.8613 0.6436 1.2176 0.035 Uiso 1 1 calc R U . . .
C9L C 0.7617(2) 0.6592(6) 1.0624(4) 0.0217(9) Uani 1 1 d . . . . .
H9LA H 0.7345 0.6852 1.1221 0.033 Uiso 1 1 calc R U . . .
H9LB H 0.7738 0.5730 1.0808 0.033 Uiso 1 1 calc R U . . .
H9LC H 0.7432 0.6642 0.9758 0.033 Uiso 1 1 calc R U . . .
C10L C 0.9285(2) 0.7796(5) 0.9921(5) 0.0224(11) Uani 1 1 d . . . . .
H10A H 0.9536 0.7642 0.9249 0.034 Uiso 1 1 calc R U . . .
H10B H 0.9459 0.7444 1.0719 0.034 Uiso 1 1 calc R U . . .
H10C H 0.9233 0.8697 1.0020 0.034 Uiso 1 1 calc R U . . .
C11L C 0.85915(19) 0.4514(4) 0.8561(4) 0.0133(9) Uani 1 1 d . . . . .
C12L C 0.87495(19) 0.5397(4) 0.9558(4) 0.0148(9) Uani 1 1 d . . . . .
N13L N 0.90389(16) 0.5053(4) 1.0628(3) 0.0162(8) Uani 1 1 d . . . . .
C14L C 0.91685(19) 0.3828(5) 1.0789(4) 0.0160(9) Uani 1 1 d . . . . .
C15L C 0.9481(2) 0.3411(5) 1.1924(4) 0.0196(9) Uani 1 1 d . . . . .
H15A H 0.9594 0.3991 1.2576 0.023 Uiso 1 1 calc R U . . .
C16L C 0.9616(2) 0.2192(5) 1.2077(5) 0.0208(10) Uani 1 1 d . . . . .
H16A H 0.9829 0.1922 1.2834 0.025 Uiso 1 1 calc R U . . .
C17L C 0.9444(2) 0.1312(5) 1.1117(5) 0.0225(11) Uani 1 1 d . . . . .
H17A H 0.9544 0.0459 1.1238 0.027 Uiso 1 1 calc R U . . .
C18L C 0.9134(2) 0.1678(5) 1.0014(4) 0.0218(9) Uani 1 1 d . . . . .
H18A H 0.9013 0.1079 0.9384 0.026 Uiso 1 1 calc R U . . .
C19L C 0.8998(2) 0.2948(5) 0.9828(4) 0.0166(9) Uani 1 1 d . . . . .
N20L N 0.87139(16) 0.3324(4) 0.8711(3) 0.0158(8) Uani 1 1 d . . . . .
C1 C 0.7063(2) 0.5799(4) 0.5940(4) 0.0142(9) Uani 1 1 d . . . . .
C2 C 0.6543(2) 0.5559(4) 0.6414(5) 0.0190(10) Uani 1 1 d . . . . .
H2A H 0.6503 0.5718 0.7282 0.023 Uiso 1 1 calc R U . . .
C3 C 0.6078(2) 0.5088(5) 0.5643(5) 0.0223(10) Uani 1 1 d . . . . .
H3A H 0.5725 0.4928 0.5984 0.027 Uiso 1 1 calc R U . . .
C4 C 0.6137(2) 0.4852(4) 0.4362(5) 0.0188(10) Uani 1 1 d . . . . .
C5 C 0.6664(2) 0.5047(5) 0.3882(4) 0.0198(10) Uani 1 1 d . . . . .
H5A H 0.6711 0.4858 0.3022 0.024 Uiso 1 1 calc R U . . .
C6 C 0.7123(2) 0.5522(5) 0.4669(5) 0.0192(10) Uani 1 1 d . . . . .
H6A H 0.7481 0.5658 0.4339 0.023 Uiso 1 1 calc R U . . .
C7 C 0.5651(2) 0.4441(5) 0.3536(5) 0.0211(10) Uani 1 1 d . . . . .
N8 N 0.5257(2) 0.4148(4) 0.2889(4) 0.0294(10) Uani 1 1 d . . . . .

loop_
_atom_site_aniso_label
_atom_site_aniso_U_11
_atom_site_aniso_U_22
_atom_site_aniso_U_33
_atom_site_aniso_U_23
_atom_site_aniso_U_13
_atom_site_aniso_U_12
Pd1 0.01438(15) 0.01119(15) 0.01178(15) 0.00014(12) -0.00036(10) 0.00097(12)
Br1 0.0190(2) 0.0149(2) 0.0176(2) -0.00095(18) 0.00003(17) 0.00398(19)
P1L 0.0142(5) 0.0113(6) 0.0115(5) 0.0003(4) -0.0004(4) 0.0009(4)
C1L 0.016(2) 0.022(3) 0.017(2) -0.0001(19) 0.0046(17) -0.003(2)
C2L 0.018(2) 0.024(3) 0.020(2) -0.0038(19) 0.0012(19) -0.002(2)
C3L 0.026(3) 0.026(3) 0.016(2) 0.0023(19) 0.0015(19) -0.002(2)
C4L 0.021(3) 0.023(3) 0.022(3) -0.006(2) 0.007(2) 0.004(2)
C5L 0.018(2) 0.016(2) 0.017(2) -0.0005(18) 0.0005(17) 0.000(2)
P2L 0.0155(5) 0.0107(5) 0.0136(5) -0.0003(4) -0.0011(4) 0.0002(4)
O1L 0.0189(17) 0.0139(16) 0.0152(16) 0.0022(12) 0.0003(13) -0.0007(13)
C6L 0.023(3) 0.015(2) 0.013(2) 0.0006(17) 0.0028(18) 0.0026(19)
C7L 0.026(3) 0.019(3) 0.017(2) -0.0003(18) -0.0017(19) 0.004(2)
C8L 0.030(3) 0.026(3) 0.014(2) -0.0002(19) 0.0009(19) 0.008(2)
C9L 0.025(2) 0.018(2) 0.024(2) 0.001(2) 0.0069(18) 0.001(2)
C10L 0.019(3) 0.022(3) 0.025(3) -0.002(2) -0.006(2) -0.008(2)
C11L 0.013(2) 0.013(2) 0.014(2) 0.0002(16) 0.0025(16) -0.0015(17)
C12L 0.015(2) 0.017(2) 0.013(2) 0.0018(17) 0.0022(17) 0.0001(18)
N13L 0.0170(19) 0.018(2) 0.0138(19) 0.0016(15) 0.0005(14) 0.0005(16)
C14L 0.015(2) 0.019(2) 0.014(2) 0.0034(18) 0.0030(17) 0.0012(18)
C15L 0.016(2) 0.024(2) 0.018(2) 0.003(2) -0.0022(17) 0.000(2)
C16L 0.018(2) 0.022(3) 0.021(3) 0.0064(19) -0.0051(19) 0.000(2)
C17L 0.023(2) 0.015(3) 0.028(3) 0.0043(18) -0.0015(19) 0.0024(19)
C18L 0.027(2) 0.014(2) 0.023(2) 0.000(2) -0.0014(18) 0.002(2)
C19L 0.016(2) 0.018(2) 0.016(2) 0.0039(17) 0.0035(17) 0.0000(19)
N20L 0.0171(19) 0.015(2) 0.0149(18) 0.0015(15) 0.0012(14) 0.0019(16)
C1 0.020(2) 0.008(2) 0.014(2) 0.0008(16) -0.0034(17) 0.0044(17)
C2 0.021(2) 0.017(2) 0.018(2) 0.0004(17) -0.0037(18) -0.0035(19)
C3 0.022(3) 0.020(3) 0.025(3) 0.002(2) 0.0017(19) 0.002(2)
C4 0.020(2) 0.010(2) 0.025(3) -0.0020(18) -0.0046(19) 0.0030(19)
C5 0.024(3) 0.017(3) 0.018(2) -0.0023(18) -0.0019(18) 0.005(2)
C6 0.019(2) 0.018(3) 0.021(2) -0.0011(18) 0.0002(18) 0.0028(19)
C7 0.022(3) 0.016(2) 0.025(3) -0.0025(19) 0.000(2) 0.0025(19)
N8 0.025(2) 0.027(3) 0.035(3) -0.0036(19) -0.007(2) 0.004(2)

_geom_special_details            
; 
 All esds (except the esd in the dihedral angle between two l.s. planes) 
 are estimated using the full covariance matrix.  The cell esds are taken 
 into account individually in the estimation of esds in distances, angles 
 and torsion angles; correlations between esds in cell parameters are only 
 used when they are defined by crystal symmetry.  An approximate (isotropic) 
 treatment of cell esds is used for estimating esds involving l.s. planes. 
;

loop_
_geom_bond_atom_site_label_1
_geom_bond_atom_site_label_2
_geom_bond_distance
_geom_bond_site_symmetry_2
_geom_bond_publ_flag
Pd1 C1 1.995(5) . ?
Pd1 O1L 2.142(3) . ?
Pd1 P1L 2.2451(11) . ?
Pd1 Br1 2.4851(5) . ?
P1L C5L 1.810(5) . ?
P1L C11L 1.859(5) . ?
P1L C1L 1.885(5) . ?
C1L C2L 1.529(7) . ?
C1L C3L 1.530(7) . ?
C1L C4L 1.537(7) . ?
C2L H2LA 0.9800 . ?
C2L H2LB 0.9800 . ?
C2L H2LC 0.9800 . ?
C3L H3LA 0.9800 . ?
C3L H3LB 0.9800 . ?
C3L H3LC 0.9800 . ?
C4L H4LA 0.9800 . ?
C4L H4LB 0.9800 . ?
C4L H4LC 0.9800 . ?
C5L H5LA 0.9800 . ?
C5L H5LB 0.9800 . ?
C5L H5LC 0.9800 . ?
P2L O1L 1.508(3) . ?
P2L C10L 1.788(5) . ?
P2L C6L 1.830(5) . ?
P2L C12L 1.833(5) . ?
C6L C9L 1.534(7) . ?
C6L C7L 1.538(7) . ?
C6L C8L 1.546(6) . ?
C7L H7LA 0.9800 . ?
C7L H7LB 0.9800 . ?
C7L H7LC 0.9800 . ?
C8L H8LA 0.9800 . ?
C8L H8LB 0.9800 . ?
C8L H8LC 0.9800 . ?
C9L H9LA 0.9800 . ?
C9L H9LB 0.9800 . ?
C9L H9LC 0.9800 . ?
C10L H10A 0.9800 . ?
C10L H10B 0.9800 . ?
C10L H10C 0.9800 . ?
C11L N20L 1.314(6) . ?
C11L C12L 1.442(6) . ?
C12L N13L 1.319(6) . ?
N13L C14L 1.355(6) . ?
C14L C19L 1.420(7) . ?
C14L C15L 1.421(6) . ?
C15L C16L 1.351(7) . ?
C15L H15A 0.9500 . ?
C16L C17L 1.419(7) . ?
C16L H16A 0.9500 . ?
C17L C18L 1.376(7) . ?
C17L H17A 0.9500 . ?
C18L C19L 1.409(7) . ?
C18L H18A 0.9500 . ?
C19L N20L 1.364(6) . ?
C1 C2 1.384(7) . ?
C1 C6 1.401(7) . ?
C2 C3 1.395(7) . ?
C2 H2A 0.9500 . ?
C3 C4 1.402(7) . ?
C3 H3A 0.9500 . ?
C4 C5 1.397(7) . ?
C4 C7 1.439(7) . ?
C5 C6 1.393(7) . ?
C5 H5A 0.9500 . ?
C6 H6A 0.9500 . ?
C7 N8 1.143(7) . ?

loop_
_geom_angle_atom_site_label_1
_geom_angle_atom_site_label_2
_geom_angle_atom_site_label_3
_geom_angle
_geom_angle_site_symmetry_1
_geom_angle_site_symmetry_3
_geom_angle_publ_flag
C1 Pd1 O1L 178.84(17) . . ?
C1 Pd1 P1L 92.44(13) . . ?
O1L Pd1 P1L 87.90(9) . . ?
C1 Pd1 Br1 89.16(13) . . ?
O1L Pd1 Br1 90.58(9) . . ?
P1L Pd1 Br1 175.72(3) . . ?
C5L P1L C11L 103.0(2) . . ?
C5L P1L C1L 104.8(2) . . ?
C11L P1L C1L 101.2(2) . . ?
C5L P1L Pd1 117.85(16) . . ?
C11L P1L Pd1 110.90(14) . . ?
C1L P1L Pd1 116.96(16) . . ?
C2L C1L C3L 109.1(4) . . ?
C2L C1L C4L 110.2(4) . . ?
C3L C1L C4L 109.9(4) . . ?
C2L C1L P1L 110.4(3) . . ?
C3L C1L P1L 107.6(3) . . ?
C4L C1L P1L 109.6(3) . . ?
C1L C2L H2LA 109.5 . . ?
C1L C2L H2LB 109.5 . . ?
H2LA C2L H2LB 109.5 . . ?
C1L C2L H2LC 109.5 . . ?
H2LA C2L H2LC 109.5 . . ?
H2LB C2L H2LC 109.5 . . ?
C1L C3L H3LA 109.5 . . ?
C1L C3L H3LB 109.5 . . ?
H3LA C3L H3LB 109.5 . . ?
C1L C3L H3LC 109.5 . . ?
H3LA C3L H3LC 109.5 . . ?
H3LB C3L H3LC 109.5 . . ?
C1L C4L H4LA 109.5 . . ?
C1L C4L H4LB 109.5 . . ?
H4LA C4L H4LB 109.5 . . ?
C1L C4L H4LC 109.5 . . ?
H4LA C4L H4LC 109.5 . . ?
H4LB C4L H4LC 109.5 . . ?
P1L C5L H5LA 109.5 . . ?
P1L C5L H5LB 109.5 . . ?
H5LA C5L H5LB 109.5 . . ?
P1L C5L H5LC 109.5 . . ?
H5LA C5L H5LC 109.5 . . ?
H5LB C5L H5LC 109.5 . . ?
O1L P2L C10L 109.9(2) . . ?
O1L P2L C6L 113.0(2) . . ?
C10L P2L C6L 107.8(2) . . ?
O1L P2L C12L 112.4(2) . . ?
C10L P2L C12L 105.0(2) . . ?
C6L P2L C12L 108.5(2) . . ?
P2L O1L Pd1 125.59(19) . . ?
C9L C6L C7L 110.5(4) . . ?
C9L C6L C8L 110.0(4) . . ?
C7L C6L C8L 110.5(4) . . ?
C9L C6L P2L 109.0(3) . . ?
C7L C6L P2L 105.9(3) . . ?
C8L C6L P2L 110.8(3) . . ?
C6L C7L H7LA 109.5 . . ?
C6L C7L H7LB 109.5 . . ?
H7LA C7L H7LB 109.5 . . ?
C6L C7L H7LC 109.5 . . ?
H7LA C7L H7LC 109.5 . . ?
H7LB C7L H7LC 109.5 . . ?
C6L C8L H8LA 109.5 . . ?
C6L C8L H8LB 109.5 . . ?
H8LA C8L H8LB 109.5 . . ?
C6L C8L H8LC 109.5 . . ?
H8LA C8L H8LC 109.5 . . ?
H8LB C8L H8LC 109.5 . . ?
C6L C9L H9LA 109.5 . . ?
C6L C9L H9LB 109.5 . . ?
H9LA C9L H9LB 109.5 . . ?
C6L C9L H9LC 109.5 . . ?
H9LA C9L H9LC 109.5 . . ?
H9LB C9L H9LC 109.5 . . ?
P2L C10L H10A 109.5 . . ?
P2L C10L H10B 109.5 . . ?
H10A C10L H10B 109.5 . . ?
P2L C10L H10C 109.5 . . ?
H10A C10L H10C 109.5 . . ?
H10B C10L H10C 109.5 . . ?
N20L C11L C12L 120.7(4) . . ?
N20L C11L P1L 115.2(3) . . ?
C12L C11L P1L 123.9(3) . . ?
N13L C12L C11L 121.6(4) . . ?
N13L C12L P2L 112.2(3) . . ?
C11L C12L P2L 126.2(3) . . ?
C12L N13L C14L 118.1(4) . . ?
N13L C14L C19L 120.5(4) . . ?
N13L C14L C15L 120.2(4) . . ?
C19L C14L C15L 119.3(5) . . ?
C16L C15L C14L 120.2(5) . . ?
C16L C15L H15A 119.9 . . ?
C14L C15L H15A 119.9 . . ?
C15L C16L C17L 120.6(4) . . ?
C15L C16L H16A 119.7 . . ?
C17L C16L H16A 119.7 . . ?
C18L C17L C16L 120.9(5) . . ?
C18L C17L H17A 119.5 . . ?
C16L C17L H17A 119.5 . . ?
C17L C18L C19L 119.3(5) . . ?
C17L C18L H18A 120.3 . . ?
C19L C18L H18A 120.3 . . ?
N20L C19L C18L 119.6(4) . . ?
N20L C19L C14L 120.6(4) . . ?
C18L C19L C14L 119.8(4) . . ?
C11L N20L C19L 118.4(4) . . ?
C2 C1 C6 118.7(4) . . ?
C2 C1 Pd1 119.2(3) . . ?
C6 C1 Pd1 122.0(4) . . ?
C1 C2 C3 121.4(5) . . ?
C1 C2 H2A 119.3 . . ?
C3 C2 H2A 119.3 . . ?
C2 C3 C4 119.5(5) . . ?
C2 C3 H3A 120.3 . . ?
C4 C3 H3A 120.3 . . ?
C5 C4 C3 119.8(4) . . ?
C5 C4 C7 120.0(5) . . ?
C3 C4 C7 120.2(5) . . ?
C6 C5 C4 119.7(4) . . ?
C6 C5 H5A 120.2 . . ?
C4 C5 H5A 120.2 . . ?
C5 C6 C1 120.9(5) . . ?
C5 C6 H6A 119.5 . . ?
C1 C6 H6A 119.5 . . ?
N8 C7 C4 177.8(5) . . ?

loop_
_geom_torsion_atom_site_label_1
_geom_torsion_atom_site_label_2
_geom_torsion_atom_site_label_3
_geom_torsion_atom_site_label_4
_geom_torsion
_geom_torsion_site_symmetry_1
_geom_torsion_site_symmetry_2
_geom_torsion_site_symmetry_3
_geom_torsion_site_symmetry_4
_geom_torsion_publ_flag
C5L P1L C1L C2L -153.1(4) . . . . ?
C11L P1L C1L C2L -46.2(4) . . . . ?
Pd1 P1L C1L C2L 74.4(4) . . . . ?
C5L P1L C1L C3L 88.0(4) . . . . ?
C11L P1L C1L C3L -165.2(3) . . . . ?
Pd1 P1L C1L C3L -44.6(4) . . . . ?
C5L P1L C1L C4L -31.5(4) . . . . ?
C11L P1L C1L C4L 75.4(3) . . . . ?
Pd1 P1L C1L C4L -164.0(3) . . . . ?
C10L P2L O1L Pd1 162.4(2) . . . . ?
C6L P2L O1L Pd1 -77.2(3) . . . . ?
C12L P2L O1L Pd1 45.9(3) . . . . ?
O1L P2L C6L C9L 72.8(4) . . . . ?
C10L P2L C6L C9L -165.6(3) . . . . ?
C12L P2L C6L C9L -52.5(4) . . . . ?
O1L P2L C6L C7L -46.1(4) . . . . ?
C10L P2L C6L C7L 75.6(4) . . . . ?
C12L P2L C6L C7L -171.3(3) . . . . ?
O1L P2L C6L C8L -165.9(3) . . . . ?
C10L P2L C6L C8L -44.3(4) . . . . ?
C12L P2L C6L C8L 68.8(4) . . . . ?
C5L P1L C11L N20L 23.6(4) . . . . ?
C1L P1L C11L N20L -84.7(4) . . . . ?
Pd1 P1L C11L N20L 150.5(3) . . . . ?
C5L P1L C11L C12L -161.9(4) . . . . ?
C1L P1L C11L C12L 89.9(4) . . . . ?
Pd1 P1L C11L C12L -34.9(4) . . . . ?
N20L C11L C12L N13L 2.6(7) . . . . ?
P1L C11L C12L N13L -171.7(3) . . . . ?
N20L C11L C12L P2L -179.2(3) . . . . ?
P1L C11L C12L P2L 6.5(6) . . . . ?
O1L P2L C12L N13L 170.6(3) . . . . ?
C10L P2L C12L N13L 51.1(4) . . . . ?
C6L P2L C12L N13L -63.8(4) . . . . ?
O1L P2L C12L C11L -7.7(5) . . . . ?
C10L P2L C12L C11L -127.2(4) . . . . ?
C6L P2L C12L C11L 117.9(4) . . . . ?
C11L C12L N13L C14L -2.3(6) . . . . ?
P2L C12L N13L C14L 179.3(3) . . . . ?
C12L N13L C14L C19L 0.2(6) . . . . ?
C12L N13L C14L C15L 179.8(4) . . . . ?
N13L C14L C15L C16L -179.1(4) . . . . ?
C19L C14L C15L C16L 0.5(7) . . . . ?
C14L C15L C16L C17L -0.7(7) . . . . ?
C15L C16L C17L C18L -0.3(8) . . . . ?
C16L C17L C18L C19L 1.4(7) . . . . ?
C17L C18L C19L N20L 176.9(4) . . . . ?
C17L C18L C19L C14L -1.6(7) . . . . ?
N13L C14L C19L N20L 1.8(7) . . . . ?
C15L C14L C19L N20L -177.8(4) . . . . ?
N13L C14L C19L C18L -179.8(4) . . . . ?
C15L C14L C19L C18L 0.6(7) . . . . ?
C12L C11L N20L C19L -0.5(6) . . . . ?
P1L C11L N20L C19L 174.3(3) . . . . ?
C18L C19L N20L C11L 180.0(4) . . . . ?
C14L C19L N20L C11L -1.5(6) . . . . ?
C6 C1 C2 C3 -2.1(7) . . . . ?
Pd1 C1 C2 C3 174.6(4) . . . . ?
C1 C2 C3 C4 0.0(8) . . . . ?
C2 C3 C4 C5 2.3(7) . . . . ?
C2 C3 C4 C7 -176.1(5) . . . . ?
C3 C4 C5 C6 -2.5(7) . . . . ?
C7 C4 C5 C6 175.9(5) . . . . ?
C4 C5 C6 C1 0.4(7) . . . . ?
C2 C1 C6 C5 1.9(7) . . . . ?
Pd1 C1 C6 C5 -174.7(4) . . . . ?

_refine_diff_density_max         0.778
_refine_diff_density_min         -0.427
_refine_diff_density_rms         0.074

_shelx_res_file                  
; 
  
    mdk105_abs.res created by SHELXL-2014/7 
  
  
TITL mdk105_abs in C2 
CELL 1.54178  23.43400  10.72080  10.60910  90.0000  95.3448  90.0000 
ZERR    4.00   0.00110   0.00050   0.00050   0.0000   0.0014   0.0000 
LATT -7 
SYMM -X, Y, -Z 
SFAC C H N O P BR PD 
UNIT 100 128 12 4 8 4 4 
TEMP -173 
SIZE 0.100 0.200 0.300 
  
L.S. 8 
BOND $H 
FMAP 2 
PLAN 5 
acta 133.2 
conf 
omit -3 133.2 
WGHT    0.029200    4.032000 
FVAR       0.08777 
PD1   7    0.768762    0.661311    0.705435    11.00000    0.01438    0.01119 = 
         0.01178    0.00014   -0.00036    0.00097 
BR1   6    0.703918    0.840648    0.733225    11.00000    0.01897    0.01494 = 
         0.01756   -0.00095    0.00003    0.00398 
P1L   5    0.826940    0.495904    0.695635    11.00000    0.01419    0.01127 = 
         0.01153    0.00032   -0.00039    0.00094 
C1L   1    0.893003    0.517921    0.609400    11.00000    0.01586    0.02158 = 
         0.01721   -0.00014    0.00462   -0.00259 
C2L   1    0.937671    0.595290    0.689439    11.00000    0.01808    0.02443 = 
         0.01976   -0.00382    0.00124   -0.00236 
AFIX 137 
H2LA  2    0.970507    0.611263    0.640903    11.00000   -1.50000 
H2LB  2    0.950495    0.549387    0.766815    11.00000   -1.50000 
H2LC  2    0.920631    0.674797    0.711884    11.00000   -1.50000 
AFIX   0 
C3L   1    0.875035    0.587995    0.486456    11.00000    0.02561    0.02572 = 
         0.01566    0.00232    0.00147   -0.00169 
AFIX 137 
H3LA  2    0.908499    0.599817    0.438810    11.00000   -1.50000 
H3LB  2    0.859202    0.669490    0.506404    11.00000   -1.50000 
H3LC  2    0.845893    0.539566    0.435400    11.00000   -1.50000 
AFIX   0 
C4L   1    0.918011    0.390000    0.579080    11.00000    0.02057    0.02335 = 
         0.02164   -0.00573    0.00725    0.00434 
AFIX 137 
H4LA  2    0.954615    0.401620    0.542858    11.00000   -1.50000 
H4LB  2    0.891177    0.346065    0.518071    11.00000   -1.50000 
H4LC  2    0.924185    0.340759    0.656983    11.00000   -1.50000 
AFIX   0 
C5L   1    0.795762    0.351219    0.634292    11.00000    0.01776    0.01583 = 
         0.01677   -0.00046    0.00054    0.00016 
AFIX 137 
H5LA  2    0.820887    0.281538    0.662296    11.00000   -1.50000 
H5LB  2    0.791393    0.354266    0.541573    11.00000   -1.50000 
H5LC  2    0.758121    0.339500    0.665789    11.00000   -1.50000 
AFIX   0 
P2L   5    0.860466    0.707779    0.951158    11.00000    0.01550    0.01069 = 
         0.01359   -0.00029   -0.00113    0.00021 
O1L   4    0.836182    0.751115    0.821972    11.00000    0.01888    0.01387 = 
         0.01521    0.00217    0.00034   -0.00069 
C6L   1    0.814221    0.745196    1.075758    11.00000    0.02283    0.01544 = 
         0.01266    0.00056    0.00285    0.00262 
C7L   1    0.796024    0.881864    1.053743    11.00000    0.02599    0.01887 = 
         0.01748   -0.00029   -0.00165    0.00418 
AFIX 137 
H7LA  2    0.771031    0.907204    1.118285    11.00000   -1.50000 
H7LB  2    0.775305    0.890317    0.969582    11.00000   -1.50000 
H7LC  2    0.830139    0.935170    1.059332    11.00000   -1.50000 
AFIX   0 
C8L   1    0.846916    0.729259    1.208196    11.00000    0.02972    0.02593 = 
         0.01411   -0.00021    0.00093    0.00803 
AFIX 137 
H8LA  2    0.820959    0.746304    1.273405    11.00000   -1.50000 
H8LB  2    0.879180    0.787726    1.217508    11.00000   -1.50000 
H8LC  2    0.861335    0.643642    1.217630    11.00000   -1.50000 
AFIX   0 
C9L   1    0.761699    0.659158    1.062435    11.00000    0.02474    0.01757 = 
         0.02370    0.00056    0.00686    0.00055 
AFIX 137 
H9LA  2    0.734512    0.685219    1.122144    11.00000   -1.50000 
H9LB  2    0.773797    0.573047    1.080822    11.00000   -1.50000 
H9LC  2    0.743234    0.664244    0.975827    11.00000   -1.50000 
AFIX   0 
C10L  1    0.928512    0.779606    0.992107    11.00000    0.01934    0.02182 = 
         0.02452   -0.00166   -0.00592   -0.00775 
AFIX 137 
H10A  2    0.953641    0.764163    0.924925    11.00000   -1.50000 
H10B  2    0.945890    0.744369    1.071869    11.00000   -1.50000 
H10C  2    0.923309    0.869665    1.001979    11.00000   -1.50000 
AFIX   0 
C11L  1    0.859150    0.451415    0.856097    11.00000    0.01346    0.01290 = 
         0.01363    0.00025    0.00248   -0.00149 
C12L  1    0.874954    0.539701    0.955823    11.00000    0.01458    0.01681 = 
         0.01321    0.00177    0.00223    0.00012 
N13L  3    0.903891    0.505282    1.062774    11.00000    0.01700    0.01776 = 
         0.01381    0.00160    0.00048    0.00051 
C14L  1    0.916848    0.382760    1.078948    11.00000    0.01540    0.01856 = 
         0.01423    0.00339    0.00296    0.00121 
C15L  1    0.948074    0.341135    1.192378    11.00000    0.01628    0.02399 = 
         0.01774    0.00296   -0.00215    0.00004 
AFIX  43 
H15A  2    0.959449    0.399148    1.257614    11.00000   -1.20000 
AFIX   0 
C16L  1    0.961630    0.219211    1.207683    11.00000    0.01831    0.02193 = 
         0.02078    0.00644   -0.00508    0.00032 
AFIX  43 
H16A  2    0.982881    0.192179    1.283386    11.00000   -1.20000 
AFIX   0 
C17L  1    0.944415    0.131229    1.111732    11.00000    0.02324    0.01529 = 
         0.02818    0.00433   -0.00149    0.00236 
AFIX  43 
H17A  2    0.954431    0.045914    1.123820    11.00000   -1.20000 
AFIX   0 
C18L  1    0.913415    0.167754    1.001412    11.00000    0.02707    0.01443 = 
         0.02315   -0.00016   -0.00140    0.00168 
AFIX  43 
H18A  2    0.901339    0.107923    0.938449    11.00000   -1.20000 
AFIX   0 
C19L  1    0.899760    0.294783    0.982765    11.00000    0.01619    0.01795 = 
         0.01598    0.00394    0.00346    0.00000 
N20L  3    0.871393    0.332404    0.871146    11.00000    0.01714    0.01541 = 
         0.01491    0.00149    0.00122    0.00189 
C1    1    0.706276    0.579944    0.594015    11.00000    0.02031    0.00759 = 
         0.01373    0.00081   -0.00339    0.00444 
C2    1    0.654332    0.555864    0.641372    11.00000    0.02111    0.01730 = 
         0.01766    0.00039   -0.00366   -0.00347 
AFIX  43 
H2A   2    0.650267    0.571752    0.728176    11.00000   -1.20000 
AFIX   0 
C3    1    0.607820    0.508756    0.564336    11.00000    0.02204    0.01984 = 
         0.02493    0.00190    0.00170    0.00193 
AFIX  43 
H3A   2    0.572462    0.492759    0.598417    11.00000   -1.20000 
AFIX   0 
C4    1    0.613668    0.485205    0.436223    11.00000    0.02005    0.01048 = 
         0.02473   -0.00196   -0.00463    0.00297 
C5    1    0.666445    0.504744    0.388169    11.00000    0.02389    0.01657 = 
         0.01819   -0.00227   -0.00186    0.00515 
AFIX  43 
H5A   2    0.671085    0.485809    0.302243    11.00000   -1.20000 
AFIX   0 
C6    1    0.712257    0.552153    0.466915    11.00000    0.01873    0.01785 = 
         0.02062   -0.00111    0.00020    0.00283 
AFIX  43 
H6A   2    0.748057    0.565821    0.433924    11.00000   -1.20000 
AFIX   0 
C7    1    0.565142    0.444085    0.353629    11.00000    0.02192    0.01572 = 
         0.02533   -0.00246    0.00040    0.00250 
N8    3    0.525694    0.414772    0.288914    11.00000    0.02532    0.02654 = 
         0.03470   -0.00365   -0.00665    0.00409 
  
HKLF 4 
  
REM  mdk105_abs in C2 
REM R1 =  0.0229 for    4584 Fo > 4sig(Fo)  and  0.0234 for all    4648 data 
REM    306 parameters refined using      1 restraints 
  
END 
  
WGHT      0.0296      3.9483 
  
REM Highest difference peak  0.778,  deepest hole -0.427,  1-sigma level  0.074 
Q1    1   0.8085  0.6635  0.7059  11.00000  0.05    0.78 
Q2    1   0.7270  0.6650  0.7134  11.00000  0.05    0.78 
Q3    1   0.7656  0.7409  0.7363  11.00000  0.05    0.70 
Q4    1   0.7693  0.7395  0.6778  11.00000  0.05    0.66 
Q5    1   0.7721  0.5913  0.6675  11.00000  0.05    0.62 
;
_shelx_res_checksum              61914

_exptl_crystal_recrystallization_method 
'Re-crystallisation from solvent: Toluene'
